# Supplementary material for: Synthesis and characterization of diacylgermanes: persistent derivatives with superior photoreactivity
Source: Dalton Trans. 2021 Aug 5;50(34):11965–74. doi: 10.1039/d1dt02091a (PMC8406493; doi:10.1039/d1dt02091a)
Supplement: DT-050-D1DT02091A-s003 [file DT-050-D1DT02091A-s003.cif]

# Electronic Supplementary Material (ESI) for Dalton Transactions.
# This journal is © The Royal Society of Chemistry 2021

####################################################################### 
# 
# This file contains crystal structure data downloaded from the 
# Cambridge Structural Database (CSD) hosted by the Cambridge 
# Crystallographic Data Centre (CCDC).
# 
# Full information about CCDC data access policies and citation 
# guidelines are available at http://www.ccdc.cam.ac.uk/access/V1 
# 
# Audit and citation data items may have been added by the CCDC. 
# Please retain this information to preserve the provenance of 
# this file and to allow appropriate attribution of the data. 
# 
#######################################################################

data_AT1083_a
_database_code_depnum_ccdc_archive 'CCDC 2078935'
loop_
_audit_author_name
_audit_author_address
'Ana Torvisco'
;Technical Univeristy of Graz
Austria
;

_audit_update_record             
;
2021-04-20 deposited with the CCDC.	2021-08-05 downloaded from the CCDC.
;
_publcif_datablock.id            {67828e27-5ff9-49ea-bc0c-a2a2b756291a}
# publcif _publ_body_element loop end

_audit_creation_method           SHELXL-2018/3
_shelx_SHELXL_version_number     2018/3
_chemical_name_systematic        ?
_chemical_name_common            ?
_chemical_melting_point          ?
_chemical_formula_moiety         'C34 H36 Ge O4'
_chemical_formula_sum            'C34 H36 Ge O4'
_chemical_formula_weight         581.24

loop_
_atom_type_symbol
_atom_type_description
_atom_type_scat_dispersion_real
_atom_type_scat_dispersion_imag
_atom_type_scat_source
C C 0.0030 0.0020 'International Tables Vol C Tables 4.2.6.8 and 6.1.1.4'
H H 0.0000 0.0000 'International Tables Vol C Tables 4.2.6.8 and 6.1.1.4'
Ge Ge 0.1550 1.8000 'International Tables Vol C Tables 4.2.6.8 and 6.1.1.4'
O O 0.0110 0.0060 'International Tables Vol C Tables 4.2.6.8 and 6.1.1.4'

_space_group_crystal_system      monoclinic
_space_group_IT_number           15
_space_group_name_H-M_alt        'I 2/a'
_space_group_name_Hall           '-I 2ya'

_shelx_space_group_comment       
;
The symmetry employed for this shelxl refinement is uniquely defined
by the following loop, which should always be used as a source of
symmetry information in preference to the above space-group names.
They are only intended as comments.
;

loop_
_space_group_symop_operation_xyz
'x, y, z'
'-x+1/2, y, -z'
'x+1/2, y+1/2, z+1/2'
'-x+1, y+1/2, -z+1/2'
'-x, -y, -z'
'x-1/2, -y, z'
'-x+1/2, -y+1/2, -z+1/2'
'x, -y+1/2, z+1/2'

_cell_length_a                   16.2702(8)
_cell_length_b                   10.6138(4)
_cell_length_c                   16.3833(13)
_cell_angle_alpha                90
_cell_angle_beta                 99.212(5)
_cell_angle_gamma                90
_cell_volume                     2792.7(3)
_cell_formula_units_Z            4
_cell_measurement_temperature    100(2)
_cell_measurement_reflns_used    9554
_cell_measurement_theta_min      2.30
_cell_measurement_theta_max      30.32
_exptl_crystal_description       block
_exptl_crystal_colour            yellow
_exptl_crystal_size_min          0.19
_exptl_crystal_size_mid          0.26
_exptl_crystal_size_max          0.39
_exptl_crystal_density_meas      ?
_exptl_crystal_density_method    ?
_exptl_crystal_density_diffrn    1.382
_exptl_crystal_F_000             1216
_exptl_transmission_factor_min   ?
_exptl_transmission_factor_max   ?
_exptl_absorpt_coefficient_mu    1.135
_shelx_estimated_absorpt_T_min   ?
_shelx_estimated_absorpt_T_max   ?
_exptl_absorpt_correction_type   multi-scan
_exptl_absorpt_correction_T_min  0.5332
_exptl_absorpt_correction_T_max  0.7465
_exptl_absorpt_process_details   
;
 SADABS 2016/2: Krause, L., Herbst-Irmer, R., Sheldrick G.M. & Stalke D.,
 J. Appl. Cryst. 48 (2015) 3-10
;
_exptl_absorpt_special_details   ?
_diffrn_ambient_temperature      100(2)
_diffrn_radiation_wavelength     0.71073
_diffrn_radiation_type           MoK\a
_diffrn_radiation_probe          x-ray
_diffrn_radiation_source         'Incoatec microfocus sealed tube'
_diffrn_source_type              'Incoatec I\ms'
_diffrn_source                   'microfocus sealed X-ray tube'
_diffrn_radiation_monochromator  'multilayer monochromator'
_diffrn_measurement_device       'three-circle diffractometer'
_diffrn_measurement_device_type  'Bruker APEX-II CCD'
_diffrn_detector_type            'CCD area detector'
_diffrn_detector                 'Bruker APEX2 area detector'
_diffrn_measurement_method       '\f and \w scans'
_diffrn_detector_area_resol_mean ?
_diffrn_reflns_number            71564
_diffrn_reflns_av_unetI/netI     0.0325
_diffrn_reflns_av_R_equivalents  0.0949
_diffrn_reflns_limit_h_min       -20
_diffrn_reflns_limit_h_max       20
_diffrn_reflns_limit_k_min       -13
_diffrn_reflns_limit_k_max       13
_diffrn_reflns_limit_l_min       -20
_diffrn_reflns_limit_l_max       20
_diffrn_reflns_theta_min         2.295
_diffrn_reflns_theta_max         25.994
_diffrn_reflns_theta_full        25.242
_diffrn_measured_fraction_theta_max 0.999
_diffrn_measured_fraction_theta_full 0.999
_diffrn_reflns_Laue_measured_fraction_max 0.999
_diffrn_reflns_Laue_measured_fraction_full 0.999
_diffrn_reflns_point_group_measured_fraction_max 0.999
_diffrn_reflns_point_group_measured_fraction_full 0.999
_reflns_number_total             2735
_reflns_number_gt                2567
_reflns_threshold_expression     'I > 2\s(I)'
_reflns_Friedel_coverage         0.000
_reflns_Friedel_fraction_max     .
_reflns_Friedel_fraction_full    .

_reflns_special_details          
;
 Reflections were merged by SHELXL according to the crystal
 class for the calculation of statistics and refinement.
 
 _reflns_Friedel_fraction is defined as the number of unique
 Friedel pairs measured divided by the number that would be
 possible theoretically, ignoring centric projections and
 systematic absences.
;

_computing_data_collection       'Bruker APEX2'
_computing_cell_refinement       'SAINT V8.38A (Bruker AXS Inc., 2017)'
_computing_data_reduction        'SAINT V8.38A (Bruker AXS Inc., 2017)'
_computing_structure_solution    'SHELXT 2014/5 (Sheldrick, 2014)'
_computing_structure_refinement  'SHELXL-2018/3 (Sheldrick, 2018)'
_computing_molecular_graphics    'shelXle (C.B. Huebschle, rev 924)'
_computing_publication_material  'Bruker SHELXTL'
_refine_special_details          ?
_refine_ls_structure_factor_coef Fsqd
_refine_ls_matrix_type           full
_refine_ls_weighting_scheme      calc
_refine_ls_weighting_details     
'w=1/[\s^2^(Fo^2^)+(0.0085P)^2^+4.6828P] where P=(Fo^2^+2Fc^2^)/3'
_atom_sites_solution_primary     iterative
_atom_sites_solution_secondary   ?
_atom_sites_solution_hydrogens   geom
_refine_ls_hydrogen_treatment    constr
_refine_ls_extinction_method     none
_refine_ls_extinction_coef       .
_refine_ls_number_reflns         2735
_refine_ls_number_parameters     181
_refine_ls_number_restraints     0
_refine_ls_R_factor_all          0.0273
_refine_ls_R_factor_gt           0.0246
_refine_ls_wR_factor_ref         0.0624
_refine_ls_wR_factor_gt          0.0604
_refine_ls_goodness_of_fit_ref   1.077
_refine_ls_restrained_S_all      1.077
_refine_ls_shift/su_max          0.000
_refine_ls_shift/su_mean         0.000

loop_
_atom_site_label
_atom_site_type_symbol
_atom_site_fract_x
_atom_site_fract_y
_atom_site_fract_z
_atom_site_U_iso_or_equiv
_atom_site_adp_type
_atom_site_occupancy
_atom_site_site_symmetry_order
_atom_site_calc_flag
_atom_site_refinement_flags_posn
_atom_site_refinement_flags_adp
_atom_site_refinement_flags_occupancy
_atom_site_disorder_assembly
_atom_site_disorder_group
Ge1 Ge 0.250000 0.39028(2) 0.500000 0.00984(8) Uani 1 2 d S T P . .
O1 O 0.11784(7) 0.46322(11) 0.58058(7) 0.0182(3) Uani 1 1 d . . . . .
O2 O 0.35264(7) 0.59169(10) 0.58326(7) 0.0153(2) Uani 1 1 d . . . . .
C1 C 0.18559(9) 0.50107(15) 0.56885(9) 0.0127(3) Uani 1 1 d . . . . .
C2 C 0.16862(9) 0.27840(14) 0.43027(9) 0.0113(3) Uani 1 1 d . . . . .
C3 C 0.21361(10) 0.63009(15) 0.59926(10) 0.0139(3) Uani 1 1 d . . . . .
C4 C 0.15405(11) 0.71048(16) 0.62385(10) 0.0187(3) Uani 1 1 d . . . . .
H4 H 0.099032 0.680359 0.623655 0.022 Uiso 1 1 calc R U . . .
C5 C 0.17359(12) 0.83308(17) 0.64847(12) 0.0259(4) Uani 1 1 d . . . . .
H5 H 0.132496 0.886399 0.665304 0.031 Uiso 1 1 calc R U . . .
C6 C 0.25369(13) 0.87723(17) 0.64830(13) 0.0280(4) Uani 1 1 d . . . . .
H6 H 0.267100 0.961731 0.664326 0.034 Uiso 1 1 calc R U . . .
C7 C 0.31441(11) 0.79988(16) 0.62511(11) 0.0222(4) Uani 1 1 d . . . . .
H7 H 0.369105 0.831261 0.625178 0.027 Uiso 1 1 calc R U . . .
C8 C 0.29511(10) 0.67597(15) 0.60169(10) 0.0142(3) Uani 1 1 d . . . . .
C9 C 0.43520(10) 0.63633(18) 0.57934(11) 0.0216(4) Uani 1 1 d . . . . .
H9A H 0.469451 0.566390 0.564840 0.032 Uiso 1 1 calc R U . . .
H9B H 0.459863 0.670634 0.633261 0.032 Uiso 1 1 calc R U . . .
H9C H 0.432656 0.702435 0.537253 0.032 Uiso 1 1 calc R U . . .
C10 C 0.12786(9) 0.18366(14) 0.46902(10) 0.0132(3) Uani 1 1 d . . . . .
C11 C 0.07699(10) 0.09568(15) 0.42138(10) 0.0150(3) Uani 1 1 d . . . . .
H11 H 0.049667 0.033012 0.448609 0.018 Uiso 1 1 calc R U . . .
C12 C 0.06523(10) 0.09714(15) 0.33564(10) 0.0144(3) Uani 1 1 d . . . . .
C13 C 0.10471(10) 0.19159(15) 0.29773(10) 0.0134(3) Uani 1 1 d . . . . .
H13 H 0.096580 0.195322 0.239054 0.016 Uiso 1 1 calc R U . . .
C14 C 0.15597(9) 0.28127(14) 0.34297(10) 0.0122(3) Uani 1 1 d . . . . .
C15 C 0.13803(11) 0.16962(16) 0.56190(10) 0.0178(3) Uani 1 1 d . . . . .
H15A H 0.195804 0.147064 0.583593 0.027 Uiso 1 1 calc R U . . .
H15B H 0.100752 0.103258 0.575833 0.027 Uiso 1 1 calc R U . . .
H15C H 0.124117 0.249442 0.586482 0.027 Uiso 1 1 calc R U . . .
C16 C 0.01374(11) -0.00173(16) 0.28428(10) 0.0188(4) Uani 1 1 d . . . . .
H16A H 0.047189 -0.041249 0.246619 0.028 Uiso 1 1 calc R U . . .
H16B H -0.035459 0.037918 0.252114 0.028 Uiso 1 1 calc R U . . .
H16C H -0.003905 -0.065960 0.320816 0.028 Uiso 1 1 calc R U . . .
C17 C 0.19764(10) 0.37491(15) 0.29348(10) 0.0142(3) Uani 1 1 d . . . . .
H17A H 0.258125 0.363227 0.305317 0.021 Uiso 1 1 calc R U . . .
H17B H 0.183691 0.460701 0.308641 0.021 Uiso 1 1 calc R U . . .
H17C H 0.178135 0.361563 0.234362 0.021 Uiso 1 1 calc R U . . .

loop_
_atom_site_aniso_label
_atom_site_aniso_U_11
_atom_site_aniso_U_22
_atom_site_aniso_U_33
_atom_site_aniso_U_23
_atom_site_aniso_U_13
_atom_site_aniso_U_12
Ge1 0.00919(12) 0.00962(12) 0.01064(12) 0.000 0.00133(8) 0.000
O1 0.0133(6) 0.0191(6) 0.0236(6) -0.0010(5) 0.0069(5) -0.0015(5)
O2 0.0097(5) 0.0160(6) 0.0202(6) -0.0023(4) 0.0028(4) -0.0009(4)
C1 0.0119(8) 0.0148(8) 0.0111(7) 0.0010(6) 0.0003(6) 0.0018(6)
C2 0.0107(7) 0.0109(7) 0.0121(7) -0.0009(6) 0.0010(6) 0.0010(6)
C3 0.0162(8) 0.0133(8) 0.0120(7) -0.0005(6) 0.0017(6) 0.0016(6)
C4 0.0177(8) 0.0191(8) 0.0196(9) -0.0016(7) 0.0037(7) 0.0026(7)
C5 0.0284(10) 0.0191(9) 0.0303(10) -0.0068(8) 0.0054(8) 0.0077(7)
C6 0.0322(11) 0.0145(9) 0.0362(11) -0.0076(7) 0.0020(8) 0.0007(7)
C7 0.0208(9) 0.0180(9) 0.0265(9) -0.0028(7) -0.0002(7) -0.0036(7)
C8 0.0150(8) 0.0146(8) 0.0124(8) 0.0002(6) 0.0003(6) 0.0012(6)
C9 0.0102(8) 0.0308(10) 0.0234(9) -0.0009(7) 0.0012(7) -0.0038(7)
C10 0.0126(8) 0.0135(8) 0.0135(8) 0.0001(6) 0.0022(6) 0.0010(6)
C11 0.0140(8) 0.0147(8) 0.0168(8) 0.0015(6) 0.0039(6) -0.0021(6)
C12 0.0110(7) 0.0142(8) 0.0173(8) -0.0022(6) 0.0008(6) 0.0011(6)
C13 0.0124(7) 0.0160(8) 0.0113(7) 0.0003(6) 0.0005(6) 0.0017(6)
C14 0.0104(7) 0.0119(7) 0.0144(8) 0.0011(6) 0.0019(6) 0.0033(6)
C15 0.0222(9) 0.0177(8) 0.0139(8) 0.0016(6) 0.0039(6) -0.0058(7)
C16 0.0174(8) 0.0192(8) 0.0195(9) -0.0034(7) 0.0020(7) -0.0045(7)
C17 0.0168(8) 0.0141(8) 0.0113(7) 0.0006(6) 0.0013(6) -0.0009(6)

_geom_special_details            
;
 All esds (except the esd in the dihedral angle between two l.s. planes)
 are estimated using the full covariance matrix.  The cell esds are taken
 into account individually in the estimation of esds in distances, angles
 and torsion angles; correlations between esds in cell parameters are only
 used when they are defined by crystal symmetry.  An approximate (isotropic)
 treatment of cell esds is used for estimating esds involving l.s. planes.
;

loop_
_geom_bond_atom_site_label_1
_geom_bond_atom_site_label_2
_geom_bond_distance
_geom_bond_site_symmetry_2
_geom_bond_publ_flag
Ge1 C2 1.9960(15) 2_556 ?
Ge1 C2 1.9960(15) . ?
Ge1 C1 2.0326(15) 2_556 ?
Ge1 C1 2.0326(15) . ?
O1 C1 1.2172(19) . ?
O2 C8 1.3630(19) . ?
O2 C9 1.4356(19) . ?
C1 C3 1.503(2) . ?
C2 C10 1.410(2) . ?
C2 C14 1.412(2) . ?
C3 C4 1.398(2) . ?
C3 C8 1.407(2) . ?
C4 C5 1.384(2) . ?
C4 H4 0.9500 . ?
C5 C6 1.385(3) . ?
C5 H5 0.9500 . ?
C6 C7 1.384(3) . ?
C6 H6 0.9500 . ?
C7 C8 1.392(2) . ?
C7 H7 0.9500 . ?
C9 H9A 0.9800 . ?
C9 H9B 0.9800 . ?
C9 H9C 0.9800 . ?
C10 C11 1.400(2) . ?
C10 C15 1.511(2) . ?
C11 C12 1.387(2) . ?
C11 H11 0.9500 . ?
C12 C13 1.390(2) . ?
C12 C16 1.512(2) . ?
C13 C14 1.398(2) . ?
C13 H13 0.9500 . ?
C14 C17 1.510(2) . ?
C15 H15A 0.9800 . ?
C15 H15B 0.9800 . ?
C15 H15C 0.9800 . ?
C16 H16A 0.9800 . ?
C16 H16B 0.9800 . ?
C16 H16C 0.9800 . ?
C17 H17A 0.9800 . ?
C17 H17B 0.9800 . ?
C17 H17C 0.9800 . ?

loop_
_geom_angle_atom_site_label_1
_geom_angle_atom_site_label_2
_geom_angle_atom_site_label_3
_geom_angle
_geom_angle_site_symmetry_1
_geom_angle_site_symmetry_3
_geom_angle_publ_flag
C2 Ge1 C2 106.98(9) 2_556 . ?
C2 Ge1 C1 107.95(6) 2_556 2_556 ?
C2 Ge1 C1 112.35(6) . 2_556 ?
C2 Ge1 C1 112.35(6) 2_556 . ?
C2 Ge1 C1 107.95(6) . . ?
C1 Ge1 C1 109.31(9) 2_556 . ?
C8 O2 C9 118.29(13) . . ?
O1 C1 C3 118.86(14) . . ?
O1 C1 Ge1 117.20(12) . . ?
C3 C1 Ge1 123.72(11) . . ?
C10 C2 C14 117.94(14) . . ?
C10 C2 Ge1 118.89(11) . . ?
C14 C2 Ge1 122.86(11) . . ?
C4 C3 C8 118.30(15) . . ?
C4 C3 C1 117.66(14) . . ?
C8 C3 C1 123.99(14) . . ?
C5 C4 C3 121.35(16) . . ?
C5 C4 H4 119.3 . . ?
C3 C4 H4 119.3 . . ?
C4 C5 C6 119.33(16) . . ?
C4 C5 H5 120.3 . . ?
C6 C5 H5 120.3 . . ?
C7 C6 C5 120.87(17) . . ?
C7 C6 H6 119.6 . . ?
C5 C6 H6 119.6 . . ?
C6 C7 C8 119.79(16) . . ?
C6 C7 H7 120.1 . . ?
C8 C7 H7 120.1 . . ?
O2 C8 C7 123.27(15) . . ?
O2 C8 C3 116.36(14) . . ?
C7 C8 C3 120.32(15) . . ?
O2 C9 H9A 109.5 . . ?
O2 C9 H9B 109.5 . . ?
H9A C9 H9B 109.5 . . ?
O2 C9 H9C 109.5 . . ?
H9A C9 H9C 109.5 . . ?
H9B C9 H9C 109.5 . . ?
C11 C10 C2 120.22(14) . . ?
C11 C10 C15 117.09(14) . . ?
C2 C10 C15 122.68(14) . . ?
C12 C11 C10 122.05(15) . . ?
C12 C11 H11 119.0 . . ?
C10 C11 H11 119.0 . . ?
C11 C12 C13 117.52(15) . . ?
C11 C12 C16 122.01(15) . . ?
C13 C12 C16 120.44(15) . . ?
C12 C13 C14 122.25(15) . . ?
C12 C13 H13 118.9 . . ?
C14 C13 H13 118.9 . . ?
C13 C14 C2 120.01(14) . . ?
C13 C14 C17 116.40(14) . . ?
C2 C14 C17 123.56(14) . . ?
C10 C15 H15A 109.5 . . ?
C10 C15 H15B 109.5 . . ?
H15A C15 H15B 109.5 . . ?
C10 C15 H15C 109.5 . . ?
H15A C15 H15C 109.5 . . ?
H15B C15 H15C 109.5 . . ?
C12 C16 H16A 109.5 . . ?
C12 C16 H16B 109.5 . . ?
H16A C16 H16B 109.5 . . ?
C12 C16 H16C 109.5 . . ?
H16A C16 H16C 109.5 . . ?
H16B C16 H16C 109.5 . . ?
C14 C17 H17A 109.5 . . ?
C14 C17 H17B 109.5 . . ?
H17A C17 H17B 109.5 . . ?
C14 C17 H17C 109.5 . . ?
H17A C17 H17C 109.5 . . ?
H17B C17 H17C 109.5 . . ?

loop_
_geom_torsion_atom_site_label_1
_geom_torsion_atom_site_label_2
_geom_torsion_atom_site_label_3
_geom_torsion_atom_site_label_4
_geom_torsion
_geom_torsion_site_symmetry_1
_geom_torsion_site_symmetry_2
_geom_torsion_site_symmetry_3
_geom_torsion_site_symmetry_4
_geom_torsion_publ_flag
O1 C1 C3 C4 -13.2(2) . . . . ?
Ge1 C1 C3 C4 161.34(12) . . . . ?
O1 C1 C3 C8 169.13(15) . . . . ?
Ge1 C1 C3 C8 -16.3(2) . . . . ?
C8 C3 C4 C5 1.3(3) . . . . ?
C1 C3 C4 C5 -176.53(16) . . . . ?
C3 C4 C5 C6 0.4(3) . . . . ?
C4 C5 C6 C7 -1.0(3) . . . . ?
C5 C6 C7 C8 -0.1(3) . . . . ?
C9 O2 C8 C7 -6.8(2) . . . . ?
C9 O2 C8 C3 175.75(14) . . . . ?
C6 C7 C8 O2 -175.59(16) . . . . ?
C6 C7 C8 C3 1.8(3) . . . . ?
C4 C3 C8 O2 175.18(14) . . . . ?
C1 C3 C8 O2 -7.1(2) . . . . ?
C4 C3 C8 C7 -2.4(2) . . . . ?
C1 C3 C8 C7 175.31(15) . . . . ?
C14 C2 C10 C11 0.3(2) . . . . ?
Ge1 C2 C10 C11 -173.49(12) . . . . ?
C14 C2 C10 C15 178.74(14) . . . . ?
Ge1 C2 C10 C15 5.0(2) . . . . ?
C2 C10 C11 C12 0.5(2) . . . . ?
C15 C10 C11 C12 -177.99(15) . . . . ?
C10 C11 C12 C13 -1.3(2) . . . . ?
C10 C11 C12 C16 176.91(15) . . . . ?
C11 C12 C13 C14 1.3(2) . . . . ?
C16 C12 C13 C14 -176.97(14) . . . . ?
C12 C13 C14 C2 -0.5(2) . . . . ?
C12 C13 C14 C17 177.49(14) . . . . ?
C10 C2 C14 C13 -0.3(2) . . . . ?
Ge1 C2 C14 C13 173.19(11) . . . . ?
C10 C2 C14 C17 -178.13(14) . . . . ?
Ge1 C2 C14 C17 -4.6(2) . . . . ?

loop_
_geom_hbond_atom_site_label_D
_geom_hbond_atom_site_label_H
_geom_hbond_atom_site_label_A
_geom_hbond_distance_DH
_geom_hbond_distance_HA
_geom_hbond_distance_DA
_geom_hbond_angle_DHA
_geom_hbond_site_symmetry_A
_geom_hbond_publ_flag
C9 H9A O1 0.98 2.41 3.151(2) 132.2 6_665 yes

_refine_diff_density_max         0.382
_refine_diff_density_min         -0.488
_refine_diff_density_rms         0.054

_shelx_res_file                  
;
TITL AT1083_a.res in I2/a
    AT1083_a.res
    created by SHELXL-2018/3 at 17:41:39 on 15-Sep-2020
CELL 0.71073 16.2702 10.6138 16.3833 90 99.212 90
ZERR 4 0.0008 0.0004 0.0013 0 0.005 0
LATT 2
SYMM 0.5-X,+Y,-Z
SFAC  C 2.310 20.844 1.02 10.208 1.589 0.569 0.865 51.651 0.216 0.003 0.002 =
 11.5 0.68 12.01
SFAC  H 0.493 10.511 0.323 26.126 0.14 3.142 0.041 57.8 0.003 0 0 0.624 =
 0.35 1.008
SFAC  Ge 16.082 2.851 6.375 0.252 3.707 11.447 3.683 54.763 2.131 0.155 1.8 =
 7380 1.27 72.61
SFAC  O 3.049 13.277 2.287 5.701 1.546 0.324 0.867 32.909 0.251 0.011 0.006 =
 32.5 0.68 16
UNIT 136 144 4 16

L.S. 5
PLAN  1
TEMP -173
CONF
LIST 6
BOND $H
fmap 2
acta 50
HTAB
ACTA
EQIV $2 x+1/2, -y+1, z
HTAB C9 O1_$2
CONF
MORE -1
OMIT -3 52
OMIT 6 0 0
OMIT 3 3 12
OMIT -8 2 4

WGHT    0.008500    4.682800
FVAR       0.28528
GE1   3    0.250000    0.390282    0.500000    10.50000    0.00919    0.00962 =
         0.01064    0.00000    0.00133    0.00000
O1    4    0.117835    0.463217    0.580581    11.00000    0.01335    0.01910 =
         0.02360   -0.00097    0.00695   -0.00154
O2    4    0.352635    0.591687    0.583264    11.00000    0.00973    0.01604 =
         0.02017   -0.00226    0.00281   -0.00088
C1    1    0.185593    0.501070    0.568847    11.00000    0.01186    0.01481 =
         0.01107    0.00104    0.00034    0.00184
C2    1    0.168623    0.278397    0.430268    11.00000    0.01067    0.01087 =
         0.01205   -0.00088    0.00099    0.00101
C3    1    0.213607    0.630087    0.599265    11.00000    0.01616    0.01330 =
         0.01198   -0.00047    0.00168    0.00157
C4    1    0.154046    0.710484    0.623849    11.00000    0.01770    0.01914 =
         0.01956   -0.00156    0.00374    0.00258
AFIX  43
H4    2    0.099032    0.680359    0.623655    11.00000   -1.20000
AFIX   0
C5    1    0.173592    0.833078    0.648467    11.00000    0.02843    0.01913 =
         0.03026   -0.00678    0.00537    0.00768
AFIX  43
H5    2    0.132496    0.886399    0.665304    11.00000   -1.20000
AFIX   0
C6    1    0.253686    0.877234    0.648305    11.00000    0.03215    0.01452 =
         0.03621   -0.00755    0.00201    0.00070
AFIX  43
H6    2    0.267100    0.961731    0.664326    11.00000   -1.20000
AFIX   0
C7    1    0.314412    0.799882    0.625114    11.00000    0.02084    0.01802 =
         0.02651   -0.00276   -0.00023   -0.00363
AFIX  43
H7    2    0.369105    0.831261    0.625178    11.00000   -1.20000
AFIX   0
C8    1    0.295110    0.675966    0.601693    11.00000    0.01497    0.01457 =
         0.01240    0.00022    0.00031    0.00125
C9    1    0.435202    0.636328    0.579343    11.00000    0.01024    0.03076 =
         0.02338   -0.00093    0.00116   -0.00382
AFIX 137
H9A   2    0.469451    0.566390    0.564840    11.00000   -1.50000
H9B   2    0.459863    0.670634    0.633261    11.00000   -1.50000
H9C   2    0.432656    0.702435    0.537253    11.00000   -1.50000
AFIX   0
C10   1    0.127856    0.183657    0.469022    11.00000    0.01260    0.01348 =
         0.01350    0.00005    0.00219    0.00100
C11   1    0.076987    0.095675    0.421375    11.00000    0.01397    0.01468 =
         0.01685    0.00147    0.00387   -0.00207
AFIX  43
H11   2    0.049667    0.033012    0.448609    11.00000   -1.20000
AFIX   0
C12   1    0.065230    0.097145    0.335638    11.00000    0.01101    0.01424 =
         0.01735   -0.00221    0.00075    0.00111
C13   1    0.104713    0.191590    0.297731    11.00000    0.01237    0.01598 =
         0.01128    0.00032    0.00049    0.00172
AFIX  43
H13   2    0.096580    0.195322    0.239054    11.00000   -1.20000
AFIX   0
C14   1    0.155975    0.281272    0.342969    11.00000    0.01038    0.01185 =
         0.01439    0.00112    0.00193    0.00329
C15   1    0.138026    0.169622    0.561895    11.00000    0.02223    0.01767 =
         0.01391    0.00158    0.00387   -0.00583
AFIX 137
H15A  2    0.195804    0.147064    0.583593    11.00000   -1.50000
H15B  2    0.100752    0.103258    0.575833    11.00000   -1.50000
H15C  2    0.124117    0.249442    0.586482    11.00000   -1.50000
AFIX   0
C16   1    0.013735   -0.001732    0.284280    11.00000    0.01741    0.01922 =
         0.01945   -0.00343    0.00204   -0.00454
AFIX 137
H16A  2    0.047189   -0.041249    0.246619    11.00000   -1.50000
H16B  2   -0.035459    0.037918    0.252114    11.00000   -1.50000
H16C  2   -0.003905   -0.065960    0.320816    11.00000   -1.50000
AFIX   0
C17   1    0.197638    0.374909    0.293478    11.00000    0.01679    0.01411 =
         0.01135    0.00055    0.00126   -0.00085
AFIX 137
H17A  2    0.258125    0.363227    0.305317    11.00000   -1.50000
H17B  2    0.183691    0.460701    0.308641    11.00000   -1.50000
H17C  2    0.178135    0.361563    0.234362    11.00000   -1.50000
AFIX   0
HKLF 4 1 0 0 -1 0 1 0 1 0 1


REM  AT1083_a.res in I2/a
REM wR2 = 0.062352, GooF = S = 1.07700, Restrained GooF = 1.07700 for all data
REM R1 = 0.024606 for 2567 Fo > 4sig(Fo) and 0.027277 for all 2735 data
REM 181 parameters refined using 0 restraints

END

WGHT      0.0085      4.6796

REM Instructions for potential hydrogen bonds
HTAB C9 O1_$2

REM Highest difference peak  0.382,  deepest hole -0.488,  1-sigma level  0.054
Q1    1   0.2094  0.3239  0.4608  11.00000  0.05    0.38
;
_shelx_res_checksum              61176


_publcif_funding_html            
;
;
####################################################################### 
# 
# This file contains crystal structure data downloaded from the 
# Cambridge Structural Database (CSD) hosted by the Cambridge 
# Crystallographic Data Centre (CCDC).
# 
# Full information about CCDC data access policies and citation 
# guidelines are available at http://www.ccdc.cam.ac.uk/access/V1 
# 
# Audit and citation data items may have been added by the CCDC. 
# Please retain this information to preserve the provenance of 
# this file and to allow appropriate attribution of the data. 
# 
#######################################################################

data_AT1091_a
_database_code_depnum_ccdc_archive 'CCDC 2078937'
loop_
_audit_author_name
_audit_author_address
'Ana Torvisco'
;Technical Univeristy of Graz
Austria
;

_audit_update_record             
;
2021-04-20 deposited with the CCDC.	2021-08-05 downloaded from the CCDC.
;
_publcif_datablock.id            {4b190722-57ca-4c0f-8349-6cd6b84f9285}
# publcif _publ_body_element loop end

_audit_creation_method           SHELXL-2018/3
_shelx_SHELXL_version_number     2018/3
_chemical_name_systematic        ?
_chemical_name_common            ?
_chemical_melting_point          ?
_chemical_formula_moiety         'C34 H36 Ge O2'
_chemical_formula_sum            'C34 H36 Ge O2'
_chemical_formula_weight         549.22

loop_
_atom_type_symbol
_atom_type_description
_atom_type_scat_dispersion_real
_atom_type_scat_dispersion_imag
_atom_type_scat_source
C C 0.0033 0.0016 'International Tables Vol C Tables 4.2.6.8 and 6.1.1.4'
H H 0.0000 0.0000 'International Tables Vol C Tables 4.2.6.8 and 6.1.1.4'
Ge Ge 0.1547 1.8001 'International Tables Vol C Tables 4.2.6.8 and 6.1.1.4'
O O 0.0106 0.0060 'International Tables Vol C Tables 4.2.6.8 and 6.1.1.4'

_space_group_crystal_system      monoclinic
_space_group_IT_number           14
_space_group_name_H-M_alt        'P 21/c'
_space_group_name_Hall           '-P 2ybc'

_shelx_space_group_comment       
;
The symmetry employed for this shelxl refinement is uniquely defined
by the following loop, which should always be used as a source of
symmetry information in preference to the above space-group names.
They are only intended as comments.
;

loop_
_space_group_symop_operation_xyz
'x, y, z'
'-x, y+1/2, -z+1/2'
'-x, -y, -z'
'x, -y-1/2, z-1/2'

_cell_length_a                   12.7158(4)
_cell_length_b                   12.7206(4)
_cell_length_c                   18.0599(6)
_cell_angle_alpha                90
_cell_angle_beta                 107.229(2)
_cell_angle_gamma                90
_cell_volume                     2790.16(16)
_cell_formula_units_Z            4
_cell_measurement_temperature    100(2)
_cell_measurement_reflns_used    9887
_cell_measurement_theta_min      2.32
_cell_measurement_theta_max      28.91
_exptl_crystal_description       block
_exptl_crystal_colour            orange
_exptl_crystal_density_meas      ?
_exptl_crystal_density_method    ?
_exptl_crystal_density_diffrn    1.307
_exptl_crystal_F_000             1152
_exptl_transmission_factor_min   ?
_exptl_transmission_factor_max   ?
_exptl_crystal_size_max          0.150
_exptl_crystal_size_mid          0.130
_exptl_crystal_size_min          0.120
_exptl_absorpt_coefficient_mu    1.127
_shelx_estimated_absorpt_T_min   0.849
_shelx_estimated_absorpt_T_max   0.877
_exptl_absorpt_correction_type   multi-scan
_exptl_absorpt_correction_T_min  0.5126
_exptl_absorpt_correction_T_max  0.7465
_exptl_absorpt_process_details   
;
 SADABS 2016/2: Krause, L., Herbst-Irmer, R., Sheldrick G.M. & Stalke D.,
 J. Appl. Cryst. 48 (2015) 3-10
;
_exptl_absorpt_special_details   ?
_diffrn_ambient_temperature      100(2)
_diffrn_radiation_wavelength     0.71073
_diffrn_radiation_type           MoK\a
_diffrn_radiation_probe          x-ray
_diffrn_radiation_source         'Incoatec microfocus sealed tube'
_diffrn_source_type              'Incoatec I\ms'
_diffrn_source                   'microfocus sealed X-ray tube'
_diffrn_radiation_monochromator  'multilayer monochromator'
_diffrn_measurement_device       'three-circle diffractometer'
_diffrn_measurement_device_type  'Bruker APEX-II CCD'
_diffrn_detector_type            'CCD area detector'
_diffrn_detector                 'Bruker APEX2 area detector'
_diffrn_measurement_method       '\f and \w scans'
_diffrn_detector_area_resol_mean ?
_diffrn_reflns_number            192347
_diffrn_reflns_av_unetI/netI     0.0520
_diffrn_reflns_av_R_equivalents  0.120
_diffrn_reflns_limit_h_min       -19
_diffrn_reflns_limit_h_max       19
_diffrn_reflns_limit_k_min       -19
_diffrn_reflns_limit_k_max       19
_diffrn_reflns_limit_l_min       -27
_diffrn_reflns_limit_l_max       27
_diffrn_reflns_theta_min         1.989
_diffrn_reflns_theta_max         33.228
_diffrn_reflns_theta_full        26.000
_diffrn_measured_fraction_theta_max 0.996
_diffrn_measured_fraction_theta_full 0.999
_diffrn_reflns_Laue_measured_fraction_max 0.996
_diffrn_reflns_Laue_measured_fraction_full 0.999
_diffrn_reflns_point_group_measured_fraction_max 0.996
_diffrn_reflns_point_group_measured_fraction_full 0.999
_reflns_number_total             10673
_reflns_number_gt                7458
_reflns_threshold_expression     'I > 2\s(I)'
_reflns_Friedel_coverage         0.000
_reflns_Friedel_fraction_max     .
_reflns_Friedel_fraction_full    .

_reflns_special_details          
;
 Reflections were merged by SHELXL according to the crystal
 class for the calculation of statistics and refinement.
 
 _reflns_Friedel_fraction is defined as the number of unique
 Friedel pairs measured divided by the number that would be
 possible theoretically, ignoring centric projections and
 systematic absences.
;

_computing_data_collection       'Bruker APEX2'
_computing_cell_refinement       'SAINT V8.38A (Bruker AXS Inc., 2017)'
_computing_data_reduction        'SAINT V8.38A (Bruker AXS Inc., 2017)'
_computing_structure_solution    'SHELXT 2014/5 (Sheldrick, 2014)'
_computing_structure_refinement  'SHELXL-2018/3 (Sheldrick, 2018)'
_computing_molecular_graphics    'shelXle (C.B. Huebschle, rev 924)'
_computing_publication_material  'Bruker SHELXTL'
_refine_special_details          ?
_refine_ls_structure_factor_coef Fsqd
_refine_ls_matrix_type           full
_refine_ls_weighting_scheme      calc
_refine_ls_weighting_details     
'w=1/[\s^2^(Fo^2^)+(0.0349P)^2^+2.2587P] where P=(Fo^2^+2Fc^2^)/3'
_atom_sites_solution_primary     iterative
_atom_sites_solution_secondary   ?
_atom_sites_solution_hydrogens   geom
_refine_ls_hydrogen_treatment    constr
_refine_ls_extinction_method     none
_refine_ls_extinction_coef       .
_refine_ls_number_reflns         10673
_refine_ls_number_parameters     342
_refine_ls_number_restraints     0
_refine_ls_R_factor_all          0.0731
_refine_ls_R_factor_gt           0.0391
_refine_ls_wR_factor_ref         0.1042
_refine_ls_wR_factor_gt          0.0873
_refine_ls_goodness_of_fit_ref   1.030
_refine_ls_restrained_S_all      1.030
_refine_ls_shift/su_max          0.001
_refine_ls_shift/su_mean         0.000

loop_
_atom_site_label
_atom_site_type_symbol
_atom_site_fract_x
_atom_site_fract_y
_atom_site_fract_z
_atom_site_U_iso_or_equiv
_atom_site_adp_type
_atom_site_occupancy
_atom_site_site_symmetry_order
_atom_site_calc_flag
_atom_site_refinement_flags_posn
_atom_site_refinement_flags_adp
_atom_site_refinement_flags_occupancy
_atom_site_disorder_assembly
_atom_site_disorder_group
Ge1 Ge 0.30015(2) 0.25276(2) 0.55361(2) 0.01335(5) Uani 1 1 d . . . . .
O1 O 0.32507(12) 0.23279(11) 0.71543(8) 0.0258(3) Uani 1 1 d . . . . .
O2 O 0.45535(11) 0.23042(10) 0.46894(8) 0.0235(3) Uani 1 1 d . . . . .
C1 C 0.35810(14) 0.19652(13) 0.66416(10) 0.0171(3) Uani 1 1 d . . . . .
C2 C 0.44854(14) 0.26145(12) 0.53124(10) 0.0170(3) Uani 1 1 d . . . . .
C3 C 0.22600(13) 0.38795(12) 0.55741(9) 0.0144(3) Uani 1 1 d . . . . .
C4 C 0.20509(13) 0.15734(12) 0.47548(10) 0.0150(3) Uani 1 1 d . . . . .
C5 C 0.45132(14) 0.11970(13) 0.67995(10) 0.0173(3) Uani 1 1 d . . . . .
C6 C 0.45867(14) 0.05339(13) 0.61951(10) 0.0180(3) Uani 1 1 d . . . . .
H6 H 0.404871 0.058619 0.570285 0.022 Uiso 1 1 calc R U . . .
C7 C 0.54298(15) -0.01967(14) 0.63027(11) 0.0210(3) Uani 1 1 d . . . . .
H7 H 0.545682 -0.065562 0.589381 0.025 Uiso 1 1 calc R U . . .
C8 C 0.62323(15) -0.02473(15) 0.70154(11) 0.0237(4) Uani 1 1 d . . . . .
H8 H 0.681295 -0.074465 0.709741 0.028 Uiso 1 1 calc R U . . .
C9 C 0.61874(15) 0.04281(15) 0.76089(11) 0.0234(4) Uani 1 1 d . . . . .
H9 H 0.675960 0.040099 0.808642 0.028 Uiso 1 1 calc R U . . .
C10 C 0.53279(15) 0.11480(14) 0.75280(10) 0.0204(3) Uani 1 1 d . . . . .
C11 C 0.53184(18) 0.18233(18) 0.82080(11) 0.0319(4) Uani 1 1 d . . . . .
H11A H 0.516999 0.255424 0.803764 0.048 Uiso 1 1 calc R U . . .
H11B H 0.603602 0.178015 0.860392 0.048 Uiso 1 1 calc R U . . .
H11C H 0.474301 0.157621 0.842632 0.048 Uiso 1 1 calc R U . . .
C12 C 0.54852(14) 0.29454(13) 0.59488(10) 0.0180(3) Uani 1 1 d . . . . .
C13 C 0.65451(14) 0.25409(14) 0.60031(11) 0.0217(3) Uani 1 1 d . . . . .
C14 C 0.74180(16) 0.28687(17) 0.66324(13) 0.0295(4) Uani 1 1 d . . . . .
H14 H 0.813370 0.259864 0.668739 0.035 Uiso 1 1 calc R U . . .
C15 C 0.72759(16) 0.35746(17) 0.71796(13) 0.0306(4) Uani 1 1 d . . . . .
H15 H 0.789135 0.378789 0.759575 0.037 Uiso 1 1 calc R U . . .
C16 C 0.62406(16) 0.39698(16) 0.71220(12) 0.0286(4) Uani 1 1 d . . . . .
H16 H 0.614046 0.445577 0.749483 0.034 Uiso 1 1 calc R U . . .
C17 C 0.53492(15) 0.36453(14) 0.65106(11) 0.0217(3) Uani 1 1 d . . . . .
H17 H 0.463456 0.390382 0.647382 0.026 Uiso 1 1 calc R U . . .
C18 C 0.67542(16) 0.17739(16) 0.54257(13) 0.0292(4) Uani 1 1 d . . . . .
H18A H 0.658815 0.211097 0.491609 0.044 Uiso 1 1 calc R U . . .
H18B H 0.628208 0.115576 0.539095 0.044 Uiso 1 1 calc R U . . .
H18C H 0.752828 0.155668 0.559493 0.044 Uiso 1 1 calc R U . . .
C19 C 0.25860(13) 0.48375(13) 0.53150(10) 0.0155(3) Uani 1 1 d . . . . .
C20 C 0.20466(14) 0.57670(13) 0.54010(10) 0.0179(3) Uani 1 1 d . . . . .
H20 H 0.226092 0.640486 0.521325 0.021 Uiso 1 1 calc R U . . .
C21 C 0.12105(14) 0.57939(14) 0.57499(10) 0.0191(3) Uani 1 1 d . . . . .
C22 C 0.08604(13) 0.48375(14) 0.59698(10) 0.0191(3) Uani 1 1 d . . . . .
H22 H 0.026740 0.483323 0.618919 0.023 Uiso 1 1 calc R U . . .
C23 C 0.13509(13) 0.38893(13) 0.58786(10) 0.0163(3) Uani 1 1 d . . . . .
C24 C 0.35086(15) 0.49492(14) 0.49533(11) 0.0214(3) Uani 1 1 d . . . . .
H24A H 0.325237 0.536234 0.447546 0.032 Uiso 1 1 calc R U . . .
H24B H 0.373928 0.425101 0.483247 0.032 Uiso 1 1 calc R U . . .
H24C H 0.413334 0.530689 0.531698 0.032 Uiso 1 1 calc R U . . .
C25 C 0.07093(16) 0.68156(15) 0.58981(12) 0.0278(4) Uani 1 1 d . . . . .
H25A H 0.096676 0.738760 0.563218 0.042 Uiso 1 1 calc R U . . .
H25B H 0.092984 0.695628 0.645653 0.042 Uiso 1 1 calc R U . . .
H25C H -0.009496 0.676767 0.570188 0.042 Uiso 1 1 calc R U . . .
C26 C 0.08818(15) 0.28919(14) 0.61044(11) 0.0207(3) Uani 1 1 d . . . . .
H26A H 0.015572 0.303733 0.616633 0.031 Uiso 1 1 calc R U . . .
H26B H 0.137472 0.262871 0.659477 0.031 Uiso 1 1 calc R U . . .
H26C H 0.081031 0.236163 0.569876 0.031 Uiso 1 1 calc R U . . .
C27 C 0.17639(13) 0.18810(13) 0.39669(10) 0.0164(3) Uani 1 1 d . . . . .
C28 C 0.11210(14) 0.12188(14) 0.33932(10) 0.0196(3) Uani 1 1 d . . . . .
H28 H 0.094276 0.143224 0.286640 0.024 Uiso 1 1 calc R U . . .
C29 C 0.07335(14) 0.02572(14) 0.35685(11) 0.0206(3) Uani 1 1 d . . . . .
C30 C 0.09850(13) -0.00207(13) 0.43455(11) 0.0188(3) Uani 1 1 d . . . . .
H30 H 0.070357 -0.066323 0.447677 0.023 Uiso 1 1 calc R U . . .
C31 C 0.16360(13) 0.06076(13) 0.49422(10) 0.0157(3) Uani 1 1 d . . . . .
C32 C 0.18578(14) 0.01817(14) 0.57575(10) 0.0201(3) Uani 1 1 d . . . . .
H32A H 0.123789 -0.025807 0.578555 0.030 Uiso 1 1 calc R U . . .
H32B H 0.194620 0.076806 0.612283 0.030 Uiso 1 1 calc R U . . .
H32C H 0.253266 -0.024049 0.589154 0.030 Uiso 1 1 calc R U . . .
C33 C 0.00711(18) -0.04589(16) 0.29360(12) 0.0298(4) Uani 1 1 d . . . . .
H33A H -0.047895 -0.004510 0.255174 0.045 Uiso 1 1 calc R U . . .
H33B H -0.030097 -0.099099 0.316072 0.045 Uiso 1 1 calc R U . . .
H33C H 0.056286 -0.080598 0.268454 0.045 Uiso 1 1 calc R U . . .
C34 C 0.21152(15) 0.29182(15) 0.37088(10) 0.0211(3) Uani 1 1 d . . . . .
H34A H 0.177395 0.300325 0.314959 0.032 Uiso 1 1 calc R U . . .
H34B H 0.291828 0.293097 0.382459 0.032 Uiso 1 1 calc R U . . .
H34C H 0.188116 0.349351 0.398483 0.032 Uiso 1 1 calc R U . . .

loop_
_atom_site_aniso_label
_atom_site_aniso_U_11
_atom_site_aniso_U_22
_atom_site_aniso_U_33
_atom_site_aniso_U_23
_atom_site_aniso_U_13
_atom_site_aniso_U_12
Ge1 0.01341(7) 0.01380(7) 0.01316(8) 0.00051(6) 0.00442(5) 0.00146(6)
O1 0.0271(7) 0.0343(8) 0.0180(6) 0.0008(5) 0.0096(5) 0.0091(5)
O2 0.0234(6) 0.0275(7) 0.0216(6) -0.0023(5) 0.0100(5) 0.0020(5)
C1 0.0179(7) 0.0171(7) 0.0165(8) 0.0006(6) 0.0053(6) -0.0008(6)
C2 0.0165(7) 0.0140(7) 0.0206(8) 0.0003(6) 0.0058(6) 0.0020(5)
C3 0.0123(6) 0.0159(7) 0.0143(7) 0.0001(5) 0.0030(5) 0.0008(5)
C4 0.0125(6) 0.0162(7) 0.0161(7) 0.0002(6) 0.0038(5) 0.0012(5)
C5 0.0180(7) 0.0177(7) 0.0161(8) 0.0017(6) 0.0051(6) 0.0002(6)
C6 0.0202(8) 0.0158(7) 0.0178(8) 0.0006(6) 0.0054(6) -0.0006(6)
C7 0.0248(8) 0.0177(7) 0.0213(9) -0.0005(6) 0.0080(7) 0.0033(6)
C8 0.0220(8) 0.0236(8) 0.0262(9) 0.0047(7) 0.0082(7) 0.0076(7)
C9 0.0199(8) 0.0289(9) 0.0191(8) 0.0041(7) 0.0023(6) 0.0042(7)
C10 0.0224(8) 0.0225(8) 0.0154(8) 0.0022(6) 0.0040(6) 0.0014(6)
C11 0.0357(11) 0.0371(11) 0.0177(9) -0.0042(8) 0.0001(8) 0.0124(9)
C12 0.0168(7) 0.0159(7) 0.0223(8) 0.0019(6) 0.0075(6) 0.0012(6)
C13 0.0180(7) 0.0188(7) 0.0297(9) 0.0046(7) 0.0094(7) 0.0009(6)
C14 0.0182(8) 0.0281(9) 0.0410(12) 0.0045(9) 0.0067(8) 0.0038(7)
C15 0.0201(8) 0.0318(10) 0.0339(11) -0.0021(8) -0.0012(8) -0.0020(8)
C16 0.0260(9) 0.0275(9) 0.0294(10) -0.0073(8) 0.0040(8) -0.0008(7)
C17 0.0185(8) 0.0216(8) 0.0250(9) -0.0018(7) 0.0067(7) 0.0016(6)
C18 0.0239(9) 0.0255(9) 0.0428(12) 0.0019(8) 0.0171(9) 0.0073(7)
C19 0.0131(7) 0.0173(7) 0.0152(7) 0.0006(6) 0.0029(6) 0.0006(5)
C20 0.0176(7) 0.0142(7) 0.0192(8) 0.0007(6) 0.0013(6) 0.0008(6)
C21 0.0151(7) 0.0194(7) 0.0196(8) -0.0025(6) 0.0002(6) 0.0045(6)
C22 0.0135(7) 0.0227(8) 0.0213(8) -0.0037(6) 0.0054(6) 0.0022(6)
C23 0.0129(7) 0.0194(7) 0.0167(7) -0.0009(6) 0.0046(6) -0.0001(6)
C24 0.0207(8) 0.0202(8) 0.0263(9) 0.0031(7) 0.0116(7) -0.0019(6)
C25 0.0264(9) 0.0224(9) 0.0325(11) -0.0038(8) 0.0056(8) 0.0082(7)
C26 0.0192(8) 0.0215(8) 0.0243(9) 0.0013(7) 0.0107(7) -0.0015(6)
C27 0.0141(7) 0.0189(7) 0.0170(8) -0.0001(6) 0.0059(6) 0.0017(6)
C28 0.0182(7) 0.0258(8) 0.0154(8) -0.0013(6) 0.0058(6) 0.0013(6)
C29 0.0176(7) 0.0227(8) 0.0218(8) -0.0061(7) 0.0063(6) -0.0014(6)
C30 0.0146(7) 0.0178(7) 0.0246(9) -0.0015(6) 0.0066(6) -0.0004(6)
C31 0.0131(7) 0.0163(7) 0.0185(8) 0.0015(6) 0.0058(6) 0.0029(5)
C32 0.0192(8) 0.0196(8) 0.0213(8) 0.0034(6) 0.0056(6) -0.0020(6)
C33 0.0324(10) 0.0296(10) 0.0257(10) -0.0101(8) 0.0060(8) -0.0071(8)
C34 0.0220(8) 0.0234(8) 0.0177(8) 0.0038(7) 0.0057(6) -0.0008(7)

_geom_special_details            
;
 All esds (except the esd in the dihedral angle between two l.s. planes)
 are estimated using the full covariance matrix.  The cell esds are taken
 into account individually in the estimation of esds in distances, angles
 and torsion angles; correlations between esds in cell parameters are only
 used when they are defined by crystal symmetry.  An approximate (isotropic)
 treatment of cell esds is used for estimating esds involving l.s. planes.
;

loop_
_geom_bond_atom_site_label_1
_geom_bond_atom_site_label_2
_geom_bond_distance
_geom_bond_site_symmetry_2
_geom_bond_publ_flag
Ge1 C3 1.9721(16) . ?
Ge1 C4 1.9787(16) . ?
Ge1 C1 2.0419(17) . ?
Ge1 C2 2.0464(16) . ?
O1 C1 1.215(2) . ?
O2 C2 1.219(2) . ?
C1 C5 1.497(2) . ?
C2 C12 1.500(2) . ?
C3 C19 1.411(2) . ?
C3 C23 1.420(2) . ?
C4 C27 1.415(2) . ?
C4 C31 1.417(2) . ?
C5 C6 1.404(2) . ?
C5 C10 1.414(2) . ?
C6 C7 1.388(2) . ?
C6 H6 0.9500 . ?
C7 C8 1.387(3) . ?
C7 H7 0.9500 . ?
C8 C9 1.388(3) . ?
C8 H8 0.9500 . ?
C9 C10 1.400(2) . ?
C9 H9 0.9500 . ?
C10 C11 1.502(3) . ?
C11 H11A 0.9800 . ?
C11 H11B 0.9800 . ?
C11 H11C 0.9800 . ?
C12 C17 1.399(2) . ?
C12 C13 1.419(2) . ?
C13 C14 1.397(3) . ?
C13 C18 1.508(3) . ?
C14 C15 1.386(3) . ?
C14 H14 0.9500 . ?
C15 C16 1.384(3) . ?
C15 H15 0.9500 . ?
C16 C17 1.390(3) . ?
C16 H16 0.9500 . ?
C17 H17 0.9500 . ?
C18 H18A 0.9800 . ?
C18 H18B 0.9800 . ?
C18 H18C 0.9800 . ?
C19 C20 1.398(2) . ?
C19 C24 1.509(2) . ?
C20 C21 1.388(2) . ?
C20 H20 0.9500 . ?
C21 C22 1.393(3) . ?
C21 C25 1.506(2) . ?
C22 C23 1.390(2) . ?
C22 H22 0.9500 . ?
C23 C26 1.509(2) . ?
C24 H24A 0.9800 . ?
C24 H24B 0.9800 . ?
C24 H24C 0.9800 . ?
C25 H25A 0.9800 . ?
C25 H25B 0.9800 . ?
C25 H25C 0.9800 . ?
C26 H26A 0.9800 . ?
C26 H26B 0.9800 . ?
C26 H26C 0.9800 . ?
C27 C28 1.396(2) . ?
C27 C34 1.510(2) . ?
C28 C29 1.390(3) . ?
C28 H28 0.9500 . ?
C29 C30 1.389(3) . ?
C29 C33 1.508(3) . ?
C30 C31 1.399(2) . ?
C30 H30 0.9500 . ?
C31 C32 1.515(2) . ?
C32 H32A 0.9800 . ?
C32 H32B 0.9800 . ?
C32 H32C 0.9800 . ?
C33 H33A 0.9800 . ?
C33 H33B 0.9800 . ?
C33 H33C 0.9800 . ?
C34 H34A 0.9800 . ?
C34 H34B 0.9800 . ?
C34 H34C 0.9800 . ?

loop_
_geom_angle_atom_site_label_1
_geom_angle_atom_site_label_2
_geom_angle_atom_site_label_3
_geom_angle
_geom_angle_site_symmetry_1
_geom_angle_site_symmetry_3
_geom_angle_publ_flag
C3 Ge1 C4 111.25(6) . . ?
C3 Ge1 C1 108.02(7) . . ?
C4 Ge1 C1 116.73(7) . . ?
C3 Ge1 C2 115.98(6) . . ?
C4 Ge1 C2 107.25(7) . . ?
C1 Ge1 C2 97.19(7) . . ?
O1 C1 C5 122.38(16) . . ?
O1 C1 Ge1 120.39(13) . . ?
C5 C1 Ge1 116.81(11) . . ?
O2 C2 C12 121.49(15) . . ?
O2 C2 Ge1 119.10(13) . . ?
C12 C2 Ge1 119.07(12) . . ?
C19 C3 C23 118.28(14) . . ?
C19 C3 Ge1 123.45(11) . . ?
C23 C3 Ge1 118.27(12) . . ?
C27 C4 C31 118.45(15) . . ?
C27 C4 Ge1 117.94(12) . . ?
C31 C4 Ge1 123.61(12) . . ?
C6 C5 C10 119.83(15) . . ?
C6 C5 C1 118.38(15) . . ?
C10 C5 C1 121.76(15) . . ?
C7 C6 C5 121.31(16) . . ?
C7 C6 H6 119.3 . . ?
C5 C6 H6 119.3 . . ?
C8 C7 C6 119.10(17) . . ?
C8 C7 H7 120.4 . . ?
C6 C7 H7 120.4 . . ?
C7 C8 C9 120.04(16) . . ?
C7 C8 H8 120.0 . . ?
C9 C8 H8 120.0 . . ?
C8 C9 C10 122.25(17) . . ?
C8 C9 H9 118.9 . . ?
C10 C9 H9 118.9 . . ?
C9 C10 C5 117.39(16) . . ?
C9 C10 C11 118.94(16) . . ?
C5 C10 C11 123.67(16) . . ?
C10 C11 H11A 109.5 . . ?
C10 C11 H11B 109.5 . . ?
H11A C11 H11B 109.5 . . ?
C10 C11 H11C 109.5 . . ?
H11A C11 H11C 109.5 . . ?
H11B C11 H11C 109.5 . . ?
C17 C12 C13 119.99(17) . . ?
C17 C12 C2 118.41(15) . . ?
C13 C12 C2 121.57(16) . . ?
C14 C13 C12 117.24(17) . . ?
C14 C13 C18 119.71(17) . . ?
C12 C13 C18 123.05(17) . . ?
C15 C14 C13 122.25(18) . . ?
C15 C14 H14 118.9 . . ?
C13 C14 H14 118.9 . . ?
C16 C15 C14 120.24(19) . . ?
C16 C15 H15 119.9 . . ?
C14 C15 H15 119.9 . . ?
C15 C16 C17 119.04(19) . . ?
C15 C16 H16 120.5 . . ?
C17 C16 H16 120.5 . . ?
C16 C17 C12 121.21(17) . . ?
C16 C17 H17 119.4 . . ?
C12 C17 H17 119.4 . . ?
C13 C18 H18A 109.5 . . ?
C13 C18 H18B 109.5 . . ?
H18A C18 H18B 109.5 . . ?
C13 C18 H18C 109.5 . . ?
H18A C18 H18C 109.5 . . ?
H18B C18 H18C 109.5 . . ?
C20 C19 C3 119.43(14) . . ?
C20 C19 C24 115.99(15) . . ?
C3 C19 C24 124.57(14) . . ?
C21 C20 C19 122.57(16) . . ?
C21 C20 H20 118.7 . . ?
C19 C20 H20 118.7 . . ?
C20 C21 C22 117.42(15) . . ?
C20 C21 C25 121.57(17) . . ?
C22 C21 C25 121.01(16) . . ?
C23 C22 C21 122.11(15) . . ?
C23 C22 H22 118.9 . . ?
C21 C22 H22 118.9 . . ?
C22 C23 C3 119.94(15) . . ?
C22 C23 C26 118.07(14) . . ?
C3 C23 C26 121.99(14) . . ?
C19 C24 H24A 109.5 . . ?
C19 C24 H24B 109.5 . . ?
H24A C24 H24B 109.5 . . ?
C19 C24 H24C 109.5 . . ?
H24A C24 H24C 109.5 . . ?
H24B C24 H24C 109.5 . . ?
C21 C25 H25A 109.5 . . ?
C21 C25 H25B 109.5 . . ?
H25A C25 H25B 109.5 . . ?
C21 C25 H25C 109.5 . . ?
H25A C25 H25C 109.5 . . ?
H25B C25 H25C 109.5 . . ?
C23 C26 H26A 109.5 . . ?
C23 C26 H26B 109.5 . . ?
H26A C26 H26B 109.5 . . ?
C23 C26 H26C 109.5 . . ?
H26A C26 H26C 109.5 . . ?
H26B C26 H26C 109.5 . . ?
C28 C27 C4 119.94(15) . . ?
C28 C27 C34 117.37(15) . . ?
C4 C27 C34 122.68(15) . . ?
C29 C28 C27 122.08(16) . . ?
C29 C28 H28 119.0 . . ?
C27 C28 H28 119.0 . . ?
C30 C29 C28 117.58(16) . . ?
C30 C29 C33 121.41(17) . . ?
C28 C29 C33 121.01(17) . . ?
C29 C30 C31 122.64(16) . . ?
C29 C30 H30 118.7 . . ?
C31 C30 H30 118.7 . . ?
C30 C31 C4 119.25(15) . . ?
C30 C31 C32 116.21(15) . . ?
C4 C31 C32 124.54(15) . . ?
C31 C32 H32A 109.5 . . ?
C31 C32 H32B 109.5 . . ?
H32A C32 H32B 109.5 . . ?
C31 C32 H32C 109.5 . . ?
H32A C32 H32C 109.5 . . ?
H32B C32 H32C 109.5 . . ?
C29 C33 H33A 109.5 . . ?
C29 C33 H33B 109.5 . . ?
H33A C33 H33B 109.5 . . ?
C29 C33 H33C 109.5 . . ?
H33A C33 H33C 109.5 . . ?
H33B C33 H33C 109.5 . . ?
C27 C34 H34A 109.5 . . ?
C27 C34 H34B 109.5 . . ?
H34A C34 H34B 109.5 . . ?
C27 C34 H34C 109.5 . . ?
H34A C34 H34C 109.5 . . ?
H34B C34 H34C 109.5 . . ?

loop_
_geom_torsion_atom_site_label_1
_geom_torsion_atom_site_label_2
_geom_torsion_atom_site_label_3
_geom_torsion_atom_site_label_4
_geom_torsion
_geom_torsion_site_symmetry_1
_geom_torsion_site_symmetry_2
_geom_torsion_site_symmetry_3
_geom_torsion_site_symmetry_4
_geom_torsion_publ_flag
O1 C1 C5 C6 156.86(17) . . . . ?
Ge1 C1 C5 C6 -30.6(2) . . . . ?
O1 C1 C5 C10 -25.0(3) . . . . ?
Ge1 C1 C5 C10 147.54(14) . . . . ?
C10 C5 C6 C7 1.9(3) . . . . ?
C1 C5 C6 C7 -179.95(16) . . . . ?
C5 C6 C7 C8 -2.0(3) . . . . ?
C6 C7 C8 C9 -0.2(3) . . . . ?
C7 C8 C9 C10 2.4(3) . . . . ?
C8 C9 C10 C5 -2.5(3) . . . . ?
C8 C9 C10 C11 177.74(19) . . . . ?
C6 C5 C10 C9 0.3(2) . . . . ?
C1 C5 C10 C9 -177.77(16) . . . . ?
C6 C5 C10 C11 -179.91(18) . . . . ?
C1 C5 C10 C11 2.0(3) . . . . ?
O2 C2 C12 C17 155.91(17) . . . . ?
Ge1 C2 C12 C17 -30.9(2) . . . . ?
O2 C2 C12 C13 -26.1(2) . . . . ?
Ge1 C2 C12 C13 147.08(14) . . . . ?
C17 C12 C13 C14 0.2(3) . . . . ?
C2 C12 C13 C14 -177.76(17) . . . . ?
C17 C12 C13 C18 179.24(17) . . . . ?
C2 C12 C13 C18 1.3(3) . . . . ?
C12 C13 C14 C15 -1.2(3) . . . . ?
C18 C13 C14 C15 179.77(19) . . . . ?
C13 C14 C15 C16 1.0(3) . . . . ?
C14 C15 C16 C17 0.2(3) . . . . ?
C15 C16 C17 C12 -1.2(3) . . . . ?
C13 C12 C17 C16 1.0(3) . . . . ?
C2 C12 C17 C16 179.00(17) . . . . ?
C23 C3 C19 C20 3.2(2) . . . . ?
Ge1 C3 C19 C20 -176.75(12) . . . . ?
C23 C3 C19 C24 -177.85(16) . . . . ?
Ge1 C3 C19 C24 2.2(2) . . . . ?
C3 C19 C20 C21 1.5(3) . . . . ?
C24 C19 C20 C21 -177.54(16) . . . . ?
C19 C20 C21 C22 -4.4(3) . . . . ?
C19 C20 C21 C25 174.62(17) . . . . ?
C20 C21 C22 C23 2.7(3) . . . . ?
C25 C21 C22 C23 -176.37(17) . . . . ?
C21 C22 C23 C3 1.9(3) . . . . ?
C21 C22 C23 C26 -177.54(16) . . . . ?
C19 C3 C23 C22 -4.9(2) . . . . ?
Ge1 C3 C23 C22 175.09(13) . . . . ?
C19 C3 C23 C26 174.57(16) . . . . ?
Ge1 C3 C23 C26 -5.5(2) . . . . ?
C31 C4 C27 C28 -2.4(2) . . . . ?
Ge1 C4 C27 C28 178.16(12) . . . . ?
C31 C4 C27 C34 176.90(15) . . . . ?
Ge1 C4 C27 C34 -2.5(2) . . . . ?
C4 C27 C28 C29 0.8(2) . . . . ?
C34 C27 C28 C29 -178.58(16) . . . . ?
C27 C28 C29 C30 1.6(3) . . . . ?
C27 C28 C29 C33 -178.01(16) . . . . ?
C28 C29 C30 C31 -2.3(2) . . . . ?
C33 C29 C30 C31 177.27(16) . . . . ?
C29 C30 C31 C4 0.7(2) . . . . ?
C29 C30 C31 C32 -178.55(15) . . . . ?
C27 C4 C31 C30 1.7(2) . . . . ?
Ge1 C4 C31 C30 -178.90(12) . . . . ?
C27 C4 C31 C32 -179.14(15) . . . . ?
Ge1 C4 C31 C32 0.3(2) . . . . ?

_refine_diff_density_max         0.879
_refine_diff_density_min         -0.575
_refine_diff_density_rms         0.084

_shelx_res_file                  
;
TITL AT1091_a.res in P2(1)/c
    AT1091_a.res
    created by SHELXL-2018/3 at 17:05:01 on 29-Sep-2020
REM Old TITL AT1091 in P2(1)/c
REM SHELXT solution in P2(1)/c
REM R1 0.079, Rweak 0.003, Alpha 0.026, Orientation as input
REM Formula found by SHELXT: C34 Ge O2
CELL 0.71073 12.7158 12.7206 18.0599 90 107.229 90
ZERR 4 0.0004 0.0004 0.0006 0 0.002 0
LATT 1
SYMM -X,0.5+Y,0.5-Z
SFAC C H Ge O
UNIT 136 144 4 8

L.S. 10
PLAN  5
SIZE 0.12 0.13 0.15
TEMP -173.13
CONF
BOND $H
LIST 6
HTAB
fmap 2
acta 52
MORE -1
OMIT 4 0 4
OMIT 3 1 4
OMIT 3 0 0
OMIT 0 0 2
OMIT -2 0 8
OMIT -2 6 1
OMIT -4 3 5

WGHT    0.034900    2.258700
FVAR       0.36873
GE1   3    0.300147    0.252760    0.553612    11.00000    0.01341    0.01380 =
         0.01316    0.00051    0.00442    0.00146
O1    4    0.325071    0.232789    0.715429    11.00000    0.02705    0.03432 =
         0.01798    0.00085    0.00955    0.00910
O2    4    0.455345    0.230425    0.468937    11.00000    0.02341    0.02755 =
         0.02160   -0.00226    0.00998    0.00202
C1    1    0.358105    0.196523    0.664162    11.00000    0.01790    0.01710 =
         0.01654    0.00064    0.00531   -0.00081
C2    1    0.448543    0.261446    0.531243    11.00000    0.01654    0.01399 =
         0.02059    0.00034    0.00577    0.00198
C3    1    0.226001    0.387951    0.557407    11.00000    0.01232    0.01590 =
         0.01430    0.00014    0.00300    0.00081
C4    1    0.205089    0.157340    0.475478    11.00000    0.01247    0.01620 =
         0.01605    0.00023    0.00384    0.00121
C5    1    0.451320    0.119698    0.679949    11.00000    0.01800    0.01772 =
         0.01609    0.00173    0.00509    0.00020
C6    1    0.458667    0.053386    0.619513    11.00000    0.02022    0.01576 =
         0.01778    0.00056    0.00541   -0.00057
AFIX  43
H6    2    0.404871    0.058619    0.570285    11.00000   -1.20000
AFIX   0
C7    1    0.542982   -0.019665    0.630275    11.00000    0.02485    0.01775 =
         0.02129   -0.00054    0.00797    0.00332
AFIX  43
H7    2    0.545682   -0.065562    0.589381    11.00000   -1.20000
AFIX   0
C8    1    0.623231   -0.024734    0.701545    11.00000    0.02199    0.02358 =
         0.02620    0.00468    0.00818    0.00758
AFIX  43
H8    2    0.681295   -0.074465    0.709741    11.00000   -1.20000
AFIX   0
C9    1    0.618744    0.042812    0.760892    11.00000    0.01992    0.02886 =
         0.01914    0.00413    0.00234    0.00417
AFIX  43
H9    2    0.675960    0.040099    0.808642    11.00000   -1.20000
AFIX   0
C10   1    0.532788    0.114803    0.752796    11.00000    0.02241    0.02247 =
         0.01540    0.00218    0.00396    0.00137
C11   1    0.531840    0.182331    0.820803    11.00000    0.03567    0.03711 =
         0.01770   -0.00420    0.00007    0.01241
AFIX 137
H11A  2    0.516999    0.255424    0.803764    11.00000   -1.50000
H11B  2    0.603602    0.178015    0.860392    11.00000   -1.50000
H11C  2    0.474301    0.157621    0.842632    11.00000   -1.50000
AFIX   0
C12   1    0.548522    0.294542    0.594882    11.00000    0.01685    0.01593 =
         0.02232    0.00191    0.00752    0.00123
C13   1    0.654514    0.254085    0.600308    11.00000    0.01802    0.01881 =
         0.02969    0.00463    0.00940    0.00087
C14   1    0.741803    0.286867    0.663242    11.00000    0.01817    0.02813 =
         0.04101    0.00446    0.00670    0.00379
AFIX  43
H14   2    0.813370    0.259864    0.668739    11.00000   -1.20000
AFIX   0
C15   1    0.727586    0.357459    0.717963    11.00000    0.02014    0.03178 =
         0.03386   -0.00206   -0.00123   -0.00199
AFIX  43
H15   2    0.789135    0.378789    0.759575    11.00000   -1.20000
AFIX   0
C16   1    0.624055    0.396980    0.712200    11.00000    0.02602    0.02753 =
         0.02939   -0.00732    0.00401   -0.00076
AFIX  43
H16   2    0.614046    0.445577    0.749483    11.00000   -1.20000
AFIX   0
C17   1    0.534921    0.364535    0.651064    11.00000    0.01853    0.02156 =
         0.02504   -0.00177    0.00666    0.00155
AFIX  43
H17   2    0.463456    0.390382    0.647382    11.00000   -1.20000
AFIX   0
C18   1    0.675421    0.177394    0.542573    11.00000    0.02392    0.02548 =
         0.04281    0.00188    0.01707    0.00729
AFIX 137
H18A  2    0.658815    0.211097    0.491609    11.00000   -1.50000
H18B  2    0.628208    0.115576    0.539095    11.00000   -1.50000
H18C  2    0.752828    0.155668    0.559493    11.00000   -1.50000
AFIX   0
C19   1    0.258604    0.483750    0.531500    11.00000    0.01313    0.01728 =
         0.01515    0.00057    0.00290    0.00064
C20   1    0.204656    0.576696    0.540102    11.00000    0.01760    0.01425 =
         0.01922    0.00074    0.00133    0.00076
AFIX  43
H20   2    0.226092    0.640486    0.521325    11.00000   -1.20000
AFIX   0
C21   1    0.121047    0.579389    0.574988    11.00000    0.01514    0.01941 =
         0.01957   -0.00248    0.00016    0.00447
C22   1    0.086038    0.483748    0.596982    11.00000    0.01353    0.02271 =
         0.02133   -0.00366    0.00543    0.00222
AFIX  43
H22   2    0.026740    0.483323    0.618919    11.00000   -1.20000
AFIX   0
C23   1    0.135090    0.388934    0.587856    11.00000    0.01285    0.01935 =
         0.01675   -0.00085    0.00464   -0.00006
C24   1    0.350862    0.494923    0.495327    11.00000    0.02072    0.02021 =
         0.02626    0.00306    0.01157   -0.00189
AFIX 137
H24A  2    0.325237    0.536234    0.447546    11.00000   -1.50000
H24B  2    0.373928    0.425101    0.483247    11.00000   -1.50000
H24C  2    0.413334    0.530689    0.531698    11.00000   -1.50000
AFIX   0
C25   1    0.070927    0.681556    0.589805    11.00000    0.02637    0.02243 =
         0.03248   -0.00383    0.00563    0.00819
AFIX 137
H25A  2    0.096676    0.738760    0.563218    11.00000   -1.50000
H25B  2    0.092984    0.695628    0.645653    11.00000   -1.50000
H25C  2   -0.009496    0.676767    0.570188    11.00000   -1.50000
AFIX   0
C26   1    0.088181    0.289187    0.610439    11.00000    0.01919    0.02145 =
         0.02432    0.00125    0.01067   -0.00150
AFIX 137
H26A  2    0.015572    0.303733    0.616633    11.00000   -1.50000
H26B  2    0.137472    0.262871    0.659477    11.00000   -1.50000
H26C  2    0.081031    0.236163    0.569876    11.00000   -1.50000
AFIX   0
C27   1    0.176394    0.188096    0.396688    11.00000    0.01408    0.01895 =
         0.01696   -0.00007    0.00585    0.00168
C28   1    0.112097    0.121878    0.339319    11.00000    0.01817    0.02580 =
         0.01536   -0.00131    0.00576    0.00133
AFIX  43
H28   2    0.094276    0.143224    0.286640    11.00000   -1.20000
AFIX   0
C29   1    0.073347    0.025718    0.356854    11.00000    0.01762    0.02265 =
         0.02184   -0.00613    0.00634   -0.00137
C30   1    0.098498   -0.002073    0.434547    11.00000    0.01463    0.01776 =
         0.02457   -0.00146    0.00663   -0.00038
AFIX  43
H30   2    0.070357   -0.066323    0.447677    11.00000   -1.20000
AFIX   0
C31   1    0.163599    0.060760    0.494220    11.00000    0.01310    0.01632 =
         0.01854    0.00146    0.00581    0.00287
C32   1    0.185776    0.018167    0.575751    11.00000    0.01915    0.01964 =
         0.02130    0.00340    0.00563   -0.00200
AFIX 137
H32A  2    0.123789   -0.025807    0.578555    11.00000   -1.50000
H32B  2    0.194620    0.076806    0.612283    11.00000   -1.50000
H32C  2    0.253266   -0.024049    0.589154    11.00000   -1.50000
AFIX   0
C33   1    0.007112   -0.045891    0.293602    11.00000    0.03242    0.02964 =
         0.02568   -0.01009    0.00599   -0.00710
AFIX 137
H33A  2   -0.047895   -0.004510    0.255174    11.00000   -1.50000
H33B  2   -0.030097   -0.099099    0.316072    11.00000   -1.50000
H33C  2    0.056286   -0.080598    0.268454    11.00000   -1.50000
AFIX   0
C34   1    0.211516    0.291822    0.370882    11.00000    0.02202    0.02345 =
         0.01769    0.00382    0.00572   -0.00082
AFIX 137
H34A  2    0.177395    0.300325    0.314959    11.00000   -1.50000
H34B  2    0.291828    0.293097    0.382459    11.00000   -1.50000
H34C  2    0.188116    0.349351    0.398483    11.00000   -1.50000
AFIX   0
HKLF 4


REM  AT1091_a.res in P2(1)/c
REM wR2 = 0.104153, GooF = S = 1.03013, Restrained GooF = 1.03013 for all data
REM R1 = 0.039068 for 7458 Fo > 4sig(Fo) and 0.073131 for all 10673 data
REM 342 parameters refined using 0 restraints

END

WGHT      0.0349      2.2587

REM No hydrogen bonds found for HTAB generation

REM Highest difference peak  0.879,  deepest hole -0.575,  1-sigma level  0.084
Q1    1   0.2694  0.2479  0.5780  11.00000  0.05    0.88
Q2    1   0.4044  0.2490  0.5521  11.00000  0.05    0.84
Q3    1   0.2621  0.1933  0.5287  11.00000  0.05    0.78
Q4    1   0.4984  0.1906  0.6191  11.00000  0.05    0.62
Q5    1   0.2703  0.3119  0.5329  11.00000  0.05    0.60
;
_shelx_res_checksum              26458


_publcif_funding_html            
;
;
####################################################################### 
# 
# This file contains crystal structure data downloaded from the 
# Cambridge Structural Database (CSD) hosted by the Cambridge 
# Crystallographic Data Centre (CCDC).
# 
# Full information about CCDC data access policies and citation 
# guidelines are available at http://www.ccdc.cam.ac.uk/access/V1 
# 
# Audit and citation data items may have been added by the CCDC. 
# Please retain this information to preserve the provenance of 
# this file and to allow appropriate attribution of the data. 
# 
#######################################################################

data_AT1072_a
_database_code_depnum_ccdc_archive 'CCDC 2078938'
loop_
_audit_author_name
_audit_author_address
'Ana Torvisco'
;Technical Univeristy of Graz
Austria
;

_audit_update_record             
;
2021-04-20 deposited with the CCDC.	2021-08-05 downloaded from the CCDC.
;
_publcif_datablock.id            {c848a1ef-5b4f-4e6c-89af-8aae26e95138}
# publcif _publ_body_element loop end

_audit_creation_method           SHELXL-2018/3
_shelx_SHELXL_version_number     2018/3
_chemical_name_systematic        ?
_chemical_name_common            ?
_chemical_melting_point          ?
_chemical_formula_moiety         'C32 H32 Ge O2'
_chemical_formula_sum            'C32 H32 Ge O2'
_chemical_formula_weight         521.16

loop_
_atom_type_symbol
_atom_type_description
_atom_type_scat_dispersion_real
_atom_type_scat_dispersion_imag
_atom_type_scat_source
C C 0.0033 0.0016 'International Tables Vol C Tables 4.2.6.8 and 6.1.1.4'
H H 0.0000 0.0000 'International Tables Vol C Tables 4.2.6.8 and 6.1.1.4'
Ge Ge 0.1547 1.8001 'International Tables Vol C Tables 4.2.6.8 and 6.1.1.4'
O O 0.0106 0.0060 'International Tables Vol C Tables 4.2.6.8 and 6.1.1.4'

_space_group_crystal_system      monoclinic
_space_group_IT_number           14
_space_group_name_H-M_alt        'P 21/c'
_space_group_name_Hall           '-P 2ybc'

_shelx_space_group_comment       
;
The symmetry employed for this shelxl refinement is uniquely defined
by the following loop, which should always be used as a source of
symmetry information in preference to the above space-group names.
They are only intended as comments.
;

loop_
_space_group_symop_operation_xyz
'x, y, z'
'-x, y+1/2, -z+1/2'
'-x, -y, -z'
'x, -y-1/2, z-1/2'

_cell_length_a                   17.9351(6)
_cell_length_b                   9.0656(3)
_cell_length_c                   16.5569(5)
_cell_angle_alpha                90
_cell_angle_beta                 101.517(2)
_cell_angle_gamma                90
_cell_volume                     2637.82(15)
_cell_formula_units_Z            4
_cell_measurement_temperature    100(2)
_cell_measurement_reflns_used    9868
_cell_measurement_theta_min      2.51
_cell_measurement_theta_max      32.06
_exptl_crystal_description       block
_exptl_crystal_colour            yellow
_exptl_crystal_density_meas      ?
_exptl_crystal_density_method    ?
_exptl_crystal_density_diffrn    1.312
_exptl_crystal_F_000             1088
_exptl_transmission_factor_min   ?
_exptl_transmission_factor_max   ?
_exptl_crystal_size_max          0.200
_exptl_crystal_size_mid          0.190
_exptl_crystal_size_min          0.160
_exptl_absorpt_coefficient_mu    1.188
_shelx_estimated_absorpt_T_min   0.797
_shelx_estimated_absorpt_T_max   0.833
_exptl_absorpt_correction_type   multi-scan
_exptl_absorpt_correction_T_min  0.4435
_exptl_absorpt_correction_T_max  0.7465
_exptl_absorpt_process_details   
;
 SADABS 2016/2: Krause, L., Herbst-Irmer, R., Sheldrick G.M. & Stalke D.,
 J. Appl. Cryst. 48 (2015) 3-10
;

_exptl_absorpt_special_details   ?
_diffrn_ambient_temperature      100(2)
_diffrn_radiation_wavelength     0.71073
_diffrn_radiation_type           MoK\a
_diffrn_radiation_probe          x-ray
_diffrn_radiation_source         'Incoatec microfocus sealed tube'
_diffrn_source_type              'Incoatec I\ms'
_diffrn_source                   'microfocus sealed X-ray tube'
_diffrn_radiation_monochromator  'multilayer monochromator'
_diffrn_measurement_device       'three-circle diffractometer'
_diffrn_measurement_device_type  'Bruker APEX-II CCD'
_diffrn_detector_type            'CCD area detector'
_diffrn_detector                 'Bruker APEX2 area detector'
_diffrn_measurement_method       '\f and \w scans'
_diffrn_detector_area_resol_mean ?
_diffrn_reflns_number            137154
_diffrn_reflns_av_unetI/netI     0.0500
_diffrn_reflns_av_R_equivalents  0.1099
_diffrn_reflns_limit_h_min       -27
_diffrn_reflns_limit_h_max       27
_diffrn_reflns_limit_k_min       -13
_diffrn_reflns_limit_k_max       13
_diffrn_reflns_limit_l_min       -25
_diffrn_reflns_limit_l_max       25
_diffrn_reflns_theta_min         2.318
_diffrn_reflns_theta_max         33.194
_diffrn_reflns_theta_full        25.242
_diffrn_measured_fraction_theta_max 0.996
_diffrn_measured_fraction_theta_full 0.997
_diffrn_reflns_Laue_measured_fraction_max 0.996
_diffrn_reflns_Laue_measured_fraction_full 0.997
_diffrn_reflns_point_group_measured_fraction_max 0.996
_diffrn_reflns_point_group_measured_fraction_full 0.997
_reflns_number_total             10045
_reflns_number_gt                8053
_reflns_threshold_expression     'I > 2\s(I)'
_reflns_Friedel_coverage         0.000
_reflns_Friedel_fraction_max     .
_reflns_Friedel_fraction_full    .

_reflns_special_details          
;
 Reflections were merged by SHELXL according to the crystal
 class for the calculation of statistics and refinement.
 
 _reflns_Friedel_fraction is defined as the number of unique
 Friedel pairs measured divided by the number that would be
 possible theoretically, ignoring centric projections and
 systematic absences.
;

_computing_data_collection       'Bruker APEX2'
_computing_cell_refinement       'SAINT V8.38A (Bruker AXS Inc., 2017)'
_computing_data_reduction        'SAINT V8.38A (Bruker AXS Inc., 2017)'
_computing_structure_solution    'SHELXT 2014/5 (Sheldrick, 2014)'
_computing_structure_refinement  'SHELXL-2018/3 (Sheldrick, 2018)'
_computing_molecular_graphics    'shelXle (C.B. Huebschle, rev 924)'
_computing_publication_material  'Bruker SHELXTL'
_refine_special_details          ?
_refine_ls_structure_factor_coef Fsqd
_refine_ls_matrix_type           full
_refine_ls_weighting_scheme      calc
_refine_ls_weighting_details     
'w=1/[\s^2^(Fo^2^)+(0.0365P)^2^+0.7880P] where P=(Fo^2^+2Fc^2^)/3'
_atom_sites_solution_primary     iterative
_atom_sites_solution_secondary   ?
_atom_sites_solution_hydrogens   geom
_refine_ls_hydrogen_treatment    constr
_refine_ls_extinction_method     none
_refine_ls_extinction_coef       .
_refine_ls_number_reflns         10045
_refine_ls_number_parameters     322
_refine_ls_number_restraints     0
_refine_ls_R_factor_all          0.0488
_refine_ls_R_factor_gt           0.0335
_refine_ls_wR_factor_ref         0.0898
_refine_ls_wR_factor_gt          0.0823
_refine_ls_goodness_of_fit_ref   1.027
_refine_ls_restrained_S_all      1.027
_refine_ls_shift/su_max          0.005
_refine_ls_shift/su_mean         0.000

loop_
_atom_site_label
_atom_site_type_symbol
_atom_site_fract_x
_atom_site_fract_y
_atom_site_fract_z
_atom_site_U_iso_or_equiv
_atom_site_adp_type
_atom_site_occupancy
_atom_site_site_symmetry_order
_atom_site_calc_flag
_atom_site_refinement_flags_posn
_atom_site_refinement_flags_adp
_atom_site_refinement_flags_occupancy
_atom_site_disorder_assembly
_atom_site_disorder_group
Ge1 Ge 0.73935(2) 0.56505(2) 0.70180(2) 0.01292(4) Uani 1 1 d . . . . .
O1 O 0.70764(6) 0.60559(12) 0.85999(6) 0.0227(2) Uani 1 1 d . . . . .
O2 O 0.60024(6) 0.59166(11) 0.59478(7) 0.0253(2) Uani 1 1 d . . . . .
C1 C 0.68984(7) 0.65756(14) 0.79102(8) 0.0163(2) Uani 1 1 d . . . . .
C2 C 0.64954(7) 0.49820(14) 0.61420(8) 0.0164(2) Uani 1 1 d . . . . .
C3 C 0.63543(7) 0.78484(14) 0.77592(8) 0.0165(2) Uani 1 1 d . . . . .
C4 C 0.62374(7) 0.86866(14) 0.70374(8) 0.0186(2) Uani 1 1 d . . . . .
H4 H 0.649889 0.844404 0.660969 0.022 Uiso 1 1 calc R U . . .
C5 C 0.57367(8) 0.98800(15) 0.69444(9) 0.0221(3) Uani 1 1 d . . . . .
H5 H 0.566356 1.045779 0.645623 0.027 Uiso 1 1 calc R U . . .
C6 C 0.53460(8) 1.02257(17) 0.75604(10) 0.0255(3) Uani 1 1 d . . . . .
H6 H 0.500003 1.103091 0.749089 0.031 Uiso 1 1 calc R U . . .
C7 C 0.54590(9) 0.93964(16) 0.82807(10) 0.0263(3) Uani 1 1 d . . . . .
H7 H 0.519139 0.963794 0.870352 0.032 Uiso 1 1 calc R U . . .
C8 C 0.59613(8) 0.82178(16) 0.83833(9) 0.0219(3) Uani 1 1 d . . . . .
H8 H 0.603976 0.765805 0.887809 0.026 Uiso 1 1 calc R U . . .
C9 C 0.64032(7) 0.34910(14) 0.57474(8) 0.0162(2) Uani 1 1 d . . . . .
C10 C 0.69817(7) 0.24310(15) 0.58886(9) 0.0213(3) Uani 1 1 d . . . . .
H10 H 0.744509 0.263123 0.626325 0.026 Uiso 1 1 calc R U . . .
C11 C 0.68772(8) 0.10801(16) 0.54786(10) 0.0260(3) Uani 1 1 d . . . . .
H11 H 0.727153 0.036346 0.557140 0.031 Uiso 1 1 calc R U . . .
C12 C 0.61979(9) 0.07789(16) 0.49344(10) 0.0258(3) Uani 1 1 d . . . . .
H12 H 0.612951 -0.014256 0.465624 0.031 Uiso 1 1 calc R U . . .
C13 C 0.56183(8) 0.18219(16) 0.47962(9) 0.0236(3) Uani 1 1 d . . . . .
H13 H 0.515297 0.161209 0.442716 0.028 Uiso 1 1 calc R U . . .
C14 C 0.57222(7) 0.31722(15) 0.51997(8) 0.0189(2) Uani 1 1 d . . . . .
H14 H 0.532660 0.388616 0.510256 0.023 Uiso 1 1 calc R U . . .
C15 C 0.79483(7) 0.72150(14) 0.65572(8) 0.0153(2) Uani 1 1 d . . . . .
C16 C 0.79941(7) 0.72640(14) 0.57194(8) 0.0176(2) Uani 1 1 d . . . . .
C17 C 0.83912(8) 0.84170(15) 0.54325(9) 0.0213(3) Uani 1 1 d . . . . .
H17 H 0.842421 0.843759 0.486706 0.026 Uiso 1 1 calc R U . . .
C18 C 0.87387(8) 0.95327(15) 0.59504(10) 0.0222(3) Uani 1 1 d . . . . .
C19 C 0.86987(8) 0.94636(15) 0.67780(9) 0.0216(3) Uani 1 1 d . . . . .
H19 H 0.893147 1.021949 0.713963 0.026 Uiso 1 1 calc R U . . .
C20 C 0.83251(7) 0.83116(14) 0.70934(8) 0.0180(2) Uani 1 1 d . . . . .
C21 C 0.76502(9) 0.60919(17) 0.51121(9) 0.0256(3) Uani 1 1 d . . . . .
H21A H 0.709803 0.623303 0.496390 0.038 Uiso 1 1 calc R U . . .
H21B H 0.776113 0.511602 0.536186 0.038 Uiso 1 1 calc R U . . .
H21C H 0.786802 0.616471 0.461578 0.038 Uiso 1 1 calc R U . . .
C22 C 0.91494(10) 1.07808(19) 0.56289(12) 0.0353(4) Uani 1 1 d . . . . .
H22A H 0.905827 1.073282 0.502587 0.053 Uiso 1 1 calc R U . . .
H22B H 0.969642 1.069951 0.585318 0.053 Uiso 1 1 calc R U . . .
H22C H 0.896105 1.172316 0.579829 0.053 Uiso 1 1 calc R U . . .
C23 C 0.83711(9) 0.82716(17) 0.80127(9) 0.0261(3) Uani 1 1 d . . . . .
H23A H 0.791084 0.871486 0.814288 0.039 Uiso 1 1 calc R U . . .
H23B H 0.881838 0.882769 0.828896 0.039 Uiso 1 1 calc R U . . .
H23C H 0.841394 0.724607 0.820362 0.039 Uiso 1 1 calc R U . . .
C24 C 0.80456(7) 0.41021(13) 0.76209(8) 0.0148(2) Uani 1 1 d . . . . .
C25 C 0.77176(7) 0.31103(14) 0.81065(8) 0.0166(2) Uani 1 1 d . . . . .
C26 C 0.81849(8) 0.21816(14) 0.86623(8) 0.0194(2) Uani 1 1 d . . . . .
H26 H 0.795830 0.153535 0.899559 0.023 Uiso 1 1 calc R U . . .
C27 C 0.89695(8) 0.21734(14) 0.87427(8) 0.0194(2) Uani 1 1 d . . . . .
C28 C 0.92835(7) 0.30702(15) 0.82167(8) 0.0194(2) Uani 1 1 d . . . . .
H28 H 0.981679 0.303377 0.824000 0.023 Uiso 1 1 calc R U . . .
C29 C 0.88394(7) 0.40226(14) 0.76553(8) 0.0175(2) Uani 1 1 d . . . . .
C30 C 0.92435(8) 0.48934(18) 0.70951(10) 0.0276(3) Uani 1 1 d . . . . .
H30A H 0.973835 0.443950 0.708941 0.041 Uiso 1 1 calc R U . . .
H30B H 0.931952 0.590940 0.729693 0.041 Uiso 1 1 calc R U . . .
H30C H 0.893514 0.489679 0.653528 0.041 Uiso 1 1 calc R U . . .
C31 C 0.68690(8) 0.29303(15) 0.80371(9) 0.0222(3) Uani 1 1 d . . . . .
H31A H 0.659890 0.358012 0.760245 0.033 Uiso 1 1 calc R U . . .
H31B H 0.673217 0.319058 0.856334 0.033 Uiso 1 1 calc R U . . .
H31C H 0.672586 0.190342 0.790054 0.033 Uiso 1 1 calc R U . . .
C32 C 0.94739(9) 0.12241(16) 0.93752(9) 0.0263(3) Uani 1 1 d . . . . .
H32A H 0.976174 0.053939 0.909627 0.039 Uiso 1 1 calc R U . . .
H32B H 0.915930 0.066375 0.968759 0.039 Uiso 1 1 calc R U . . .
H32C H 0.982816 0.185282 0.975258 0.039 Uiso 1 1 calc R U . . .

loop_
_atom_site_aniso_label
_atom_site_aniso_U_11
_atom_site_aniso_U_22
_atom_site_aniso_U_33
_atom_site_aniso_U_23
_atom_site_aniso_U_13
_atom_site_aniso_U_12
Ge1 0.01138(6) 0.01302(6) 0.01394(7) 0.00044(4) 0.00152(4) 0.00013(4)
O1 0.0279(5) 0.0229(5) 0.0179(5) 0.0027(4) 0.0064(4) 0.0028(4)
O2 0.0184(4) 0.0187(4) 0.0341(6) -0.0062(4) -0.0061(4) 0.0057(4)
C1 0.0159(5) 0.0154(5) 0.0176(6) -0.0003(4) 0.0037(4) -0.0018(4)
C2 0.0140(5) 0.0166(6) 0.0182(6) -0.0009(4) 0.0019(4) 0.0005(4)
C3 0.0151(5) 0.0146(5) 0.0197(6) -0.0026(4) 0.0032(4) -0.0016(4)
C4 0.0188(6) 0.0163(5) 0.0200(6) -0.0021(5) 0.0023(5) 0.0000(4)
C5 0.0207(6) 0.0185(6) 0.0249(7) -0.0014(5) -0.0005(5) 0.0011(5)
C6 0.0173(6) 0.0218(6) 0.0362(8) -0.0056(6) 0.0025(6) 0.0038(5)
C7 0.0214(6) 0.0283(7) 0.0319(8) -0.0060(6) 0.0117(6) 0.0017(5)
C8 0.0216(6) 0.0226(6) 0.0229(7) -0.0019(5) 0.0080(5) -0.0004(5)
C9 0.0152(5) 0.0157(5) 0.0174(6) -0.0013(4) 0.0026(4) 0.0006(4)
C10 0.0161(6) 0.0202(6) 0.0262(7) -0.0037(5) 0.0011(5) 0.0031(5)
C11 0.0234(7) 0.0201(6) 0.0337(8) -0.0068(6) 0.0041(6) 0.0057(5)
C12 0.0303(7) 0.0205(6) 0.0268(7) -0.0098(5) 0.0058(6) -0.0013(5)
C13 0.0234(6) 0.0234(6) 0.0222(7) -0.0060(5) 0.0000(5) -0.0021(5)
C14 0.0173(5) 0.0185(6) 0.0192(6) -0.0018(5) -0.0001(5) 0.0014(4)
C15 0.0139(5) 0.0159(5) 0.0161(6) 0.0017(4) 0.0029(4) 0.0014(4)
C16 0.0178(5) 0.0179(5) 0.0173(6) 0.0026(4) 0.0041(5) 0.0042(4)
C17 0.0214(6) 0.0237(6) 0.0198(6) 0.0069(5) 0.0067(5) 0.0042(5)
C18 0.0181(6) 0.0215(6) 0.0274(7) 0.0090(5) 0.0053(5) 0.0004(5)
C19 0.0173(6) 0.0199(6) 0.0265(7) 0.0022(5) 0.0017(5) -0.0031(5)
C20 0.0160(5) 0.0192(6) 0.0184(6) 0.0002(5) 0.0025(4) -0.0021(4)
C21 0.0347(8) 0.0264(7) 0.0168(6) -0.0024(5) 0.0077(6) -0.0014(6)
C22 0.0361(9) 0.0315(8) 0.0395(10) 0.0137(7) 0.0102(7) -0.0092(6)
C23 0.0288(7) 0.0299(7) 0.0187(6) -0.0039(5) 0.0026(5) -0.0135(6)
C24 0.0129(5) 0.0142(5) 0.0166(6) -0.0004(4) 0.0012(4) 0.0005(4)
C25 0.0174(5) 0.0141(5) 0.0183(6) -0.0002(4) 0.0037(4) -0.0007(4)
C26 0.0245(6) 0.0139(5) 0.0198(6) 0.0018(4) 0.0043(5) 0.0010(5)
C27 0.0245(6) 0.0144(5) 0.0175(6) -0.0003(4) 0.0000(5) 0.0050(5)
C28 0.0157(5) 0.0188(6) 0.0221(6) -0.0005(5) 0.0001(5) 0.0038(4)
C29 0.0140(5) 0.0175(5) 0.0204(6) 0.0010(5) 0.0023(4) 0.0011(4)
C30 0.0152(6) 0.0335(8) 0.0356(8) 0.0137(6) 0.0091(6) 0.0048(5)
C31 0.0183(6) 0.0207(6) 0.0281(7) 0.0027(5) 0.0062(5) -0.0037(5)
C32 0.0317(7) 0.0212(6) 0.0236(7) 0.0018(5) -0.0002(6) 0.0096(6)

_geom_special_details            
;
 All esds (except the esd in the dihedral angle between two l.s. planes)
 are estimated using the full covariance matrix.  The cell esds are taken
 into account individually in the estimation of esds in distances, angles
 and torsion angles; correlations between esds in cell parameters are only
 used when they are defined by crystal symmetry.  An approximate (isotropic)
 treatment of cell esds is used for estimating esds involving l.s. planes.
;

loop_
_geom_bond_atom_site_label_1
_geom_bond_atom_site_label_2
_geom_bond_distance
_geom_bond_site_symmetry_2
_geom_bond_publ_flag
Ge1 C24 1.9668(12) . ?
Ge1 C15 1.9715(12) . ?
Ge1 C2 2.0329(12) . ?
Ge1 C1 2.0489(13) . ?
O1 C1 1.2175(16) . ?
O2 C2 1.2205(15) . ?
C1 C3 1.4995(18) . ?
C2 C9 1.4960(18) . ?
C3 C4 1.3963(19) . ?
C3 C8 1.4025(19) . ?
C4 C5 1.3949(19) . ?
C4 H4 0.9500 . ?
C5 C6 1.384(2) . ?
C5 H5 0.9500 . ?
C6 C7 1.390(2) . ?
C6 H6 0.9500 . ?
C7 C8 1.386(2) . ?
C7 H7 0.9500 . ?
C8 H8 0.9500 . ?
C9 C14 1.3983(18) . ?
C9 C10 1.3993(17) . ?
C10 C11 1.395(2) . ?
C10 H10 0.9500 . ?
C11 C12 1.390(2) . ?
C11 H11 0.9500 . ?
C12 C13 1.390(2) . ?
C12 H12 0.9500 . ?
C13 C14 1.3892(19) . ?
C13 H13 0.9500 . ?
C14 H14 0.9500 . ?
C15 C16 1.4065(18) . ?
C15 C20 1.4121(18) . ?
C16 C17 1.4002(19) . ?
C16 C21 1.508(2) . ?
C17 C18 1.390(2) . ?
C17 H17 0.9500 . ?
C18 C19 1.388(2) . ?
C18 C22 1.504(2) . ?
C19 C20 1.3971(19) . ?
C19 H19 0.9500 . ?
C20 C23 1.508(2) . ?
C21 H21A 0.9800 . ?
C21 H21B 0.9800 . ?
C21 H21C 0.9800 . ?
C22 H22A 0.9800 . ?
C22 H22B 0.9800 . ?
C22 H22C 0.9800 . ?
C23 H23A 0.9800 . ?
C23 H23B 0.9800 . ?
C23 H23C 0.9800 . ?
C24 C25 1.4105(18) . ?
C24 C29 1.4153(17) . ?
C25 C26 1.3964(18) . ?
C25 C31 1.5122(18) . ?
C26 C27 1.387(2) . ?
C26 H26 0.9500 . ?
C27 C28 1.390(2) . ?
C27 C32 1.5091(19) . ?
C28 C29 1.3958(18) . ?
C28 H28 0.9500 . ?
C29 C30 1.509(2) . ?
C30 H30A 0.9800 . ?
C30 H30B 0.9800 . ?
C30 H30C 0.9800 . ?
C31 H31A 0.9800 . ?
C31 H31B 0.9800 . ?
C31 H31C 0.9800 . ?
C32 H32A 0.9800 . ?
C32 H32B 0.9800 . ?
C32 H32C 0.9800 . ?

loop_
_geom_angle_atom_site_label_1
_geom_angle_atom_site_label_2
_geom_angle_atom_site_label_3
_geom_angle
_geom_angle_site_symmetry_1
_geom_angle_site_symmetry_3
_geom_angle_publ_flag
C24 Ge1 C15 114.52(5) . . ?
C24 Ge1 C2 117.09(5) . . ?
C15 Ge1 C2 109.12(5) . . ?
C24 Ge1 C1 103.04(5) . . ?
C15 Ge1 C1 108.03(5) . . ?
C2 Ge1 C1 103.92(5) . . ?
O1 C1 C3 119.62(12) . . ?
O1 C1 Ge1 116.58(10) . . ?
C3 C1 Ge1 123.79(9) . . ?
O2 C2 C9 120.07(11) . . ?
O2 C2 Ge1 114.21(9) . . ?
C9 C2 Ge1 125.71(9) . . ?
C4 C3 C8 119.27(12) . . ?
C4 C3 C1 122.88(12) . . ?
C8 C3 C1 117.84(12) . . ?
C5 C4 C3 120.00(13) . . ?
C5 C4 H4 120.0 . . ?
C3 C4 H4 120.0 . . ?
C6 C5 C4 120.26(14) . . ?
C6 C5 H5 119.9 . . ?
C4 C5 H5 119.9 . . ?
C5 C6 C7 120.09(13) . . ?
C5 C6 H6 120.0 . . ?
C7 C6 H6 120.0 . . ?
C8 C7 C6 120.13(14) . . ?
C8 C7 H7 119.9 . . ?
C6 C7 H7 119.9 . . ?
C7 C8 C3 120.25(14) . . ?
C7 C8 H8 119.9 . . ?
C3 C8 H8 119.9 . . ?
C14 C9 C10 119.28(12) . . ?
C14 C9 C2 118.42(11) . . ?
C10 C9 C2 122.27(11) . . ?
C11 C10 C9 119.90(13) . . ?
C11 C10 H10 120.0 . . ?
C9 C10 H10 120.0 . . ?
C12 C11 C10 120.21(13) . . ?
C12 C11 H11 119.9 . . ?
C10 C11 H11 119.9 . . ?
C13 C12 C11 120.20(13) . . ?
C13 C12 H12 119.9 . . ?
C11 C12 H12 119.9 . . ?
C14 C13 C12 119.75(13) . . ?
C14 C13 H13 120.1 . . ?
C12 C13 H13 120.1 . . ?
C13 C14 C9 120.65(12) . . ?
C13 C14 H14 119.7 . . ?
C9 C14 H14 119.7 . . ?
C16 C15 C20 118.89(12) . . ?
C16 C15 Ge1 122.53(10) . . ?
C20 C15 Ge1 118.58(9) . . ?
C17 C16 C15 119.46(12) . . ?
C17 C16 C21 117.90(12) . . ?
C15 C16 C21 122.61(12) . . ?
C18 C17 C16 121.98(13) . . ?
C18 C17 H17 119.0 . . ?
C16 C17 H17 119.0 . . ?
C19 C18 C17 118.09(12) . . ?
C19 C18 C22 120.59(14) . . ?
C17 C18 C22 121.32(14) . . ?
C18 C19 C20 121.73(13) . . ?
C18 C19 H19 119.1 . . ?
C20 C19 H19 119.1 . . ?
C19 C20 C15 119.75(12) . . ?
C19 C20 C23 117.49(12) . . ?
C15 C20 C23 122.72(12) . . ?
C16 C21 H21A 109.5 . . ?
C16 C21 H21B 109.5 . . ?
H21A C21 H21B 109.5 . . ?
C16 C21 H21C 109.5 . . ?
H21A C21 H21C 109.5 . . ?
H21B C21 H21C 109.5 . . ?
C18 C22 H22A 109.5 . . ?
C18 C22 H22B 109.5 . . ?
H22A C22 H22B 109.5 . . ?
C18 C22 H22C 109.5 . . ?
H22A C22 H22C 109.5 . . ?
H22B C22 H22C 109.5 . . ?
C20 C23 H23A 109.5 . . ?
C20 C23 H23B 109.5 . . ?
H23A C23 H23B 109.5 . . ?
C20 C23 H23C 109.5 . . ?
H23A C23 H23C 109.5 . . ?
H23B C23 H23C 109.5 . . ?
C25 C24 C29 118.37(11) . . ?
C25 C24 Ge1 118.09(9) . . ?
C29 C24 Ge1 123.24(9) . . ?
C26 C25 C24 119.75(12) . . ?
C26 C25 C31 116.59(12) . . ?
C24 C25 C31 123.60(11) . . ?
C27 C26 C25 122.04(12) . . ?
C27 C26 H26 119.0 . . ?
C25 C26 H26 119.0 . . ?
C26 C27 C28 117.84(12) . . ?
C26 C27 C32 121.73(13) . . ?
C28 C27 C32 120.43(13) . . ?
C27 C28 C29 122.02(12) . . ?
C27 C28 H28 119.0 . . ?
C29 C28 H28 119.0 . . ?
C28 C29 C24 119.61(12) . . ?
C28 C29 C30 116.91(12) . . ?
C24 C29 C30 123.46(12) . . ?
C29 C30 H30A 109.5 . . ?
C29 C30 H30B 109.5 . . ?
H30A C30 H30B 109.5 . . ?
C29 C30 H30C 109.5 . . ?
H30A C30 H30C 109.5 . . ?
H30B C30 H30C 109.5 . . ?
C25 C31 H31A 109.5 . . ?
C25 C31 H31B 109.5 . . ?
H31A C31 H31B 109.5 . . ?
C25 C31 H31C 109.5 . . ?
H31A C31 H31C 109.5 . . ?
H31B C31 H31C 109.5 . . ?
C27 C32 H32A 109.5 . . ?
C27 C32 H32B 109.5 . . ?
H32A C32 H32B 109.5 . . ?
C27 C32 H32C 109.5 . . ?
H32A C32 H32C 109.5 . . ?
H32B C32 H32C 109.5 . . ?

loop_
_geom_torsion_atom_site_label_1
_geom_torsion_atom_site_label_2
_geom_torsion_atom_site_label_3
_geom_torsion_atom_site_label_4
_geom_torsion
_geom_torsion_site_symmetry_1
_geom_torsion_site_symmetry_2
_geom_torsion_site_symmetry_3
_geom_torsion_site_symmetry_4
_geom_torsion_publ_flag
O1 C1 C3 C4 167.06(12) . . . . ?
Ge1 C1 C3 C4 -11.63(17) . . . . ?
O1 C1 C3 C8 -11.63(18) . . . . ?
Ge1 C1 C3 C8 169.68(10) . . . . ?
C8 C3 C4 C5 0.26(19) . . . . ?
C1 C3 C4 C5 -178.41(12) . . . . ?
C3 C4 C5 C6 -0.9(2) . . . . ?
C4 C5 C6 C7 0.9(2) . . . . ?
C5 C6 C7 C8 -0.2(2) . . . . ?
C6 C7 C8 C3 -0.5(2) . . . . ?
C4 C3 C8 C7 0.4(2) . . . . ?
C1 C3 C8 C7 179.16(12) . . . . ?
O2 C2 C9 C14 -4.3(2) . . . . ?
Ge1 C2 C9 C14 175.15(10) . . . . ?
O2 C2 C9 C10 173.70(14) . . . . ?
Ge1 C2 C9 C10 -6.87(19) . . . . ?
C14 C9 C10 C11 0.6(2) . . . . ?
C2 C9 C10 C11 -177.37(14) . . . . ?
C9 C10 C11 C12 -0.5(2) . . . . ?
C10 C11 C12 C13 -0.1(2) . . . . ?
C11 C12 C13 C14 0.4(2) . . . . ?
C12 C13 C14 C9 -0.3(2) . . . . ?
C10 C9 C14 C13 -0.2(2) . . . . ?
C2 C9 C14 C13 177.84(13) . . . . ?
C20 C15 C16 C17 -1.86(18) . . . . ?
Ge1 C15 C16 C17 179.32(9) . . . . ?
C20 C15 C16 C21 176.26(12) . . . . ?
Ge1 C15 C16 C21 -2.56(18) . . . . ?
C15 C16 C17 C18 -0.6(2) . . . . ?
C21 C16 C17 C18 -178.85(13) . . . . ?
C16 C17 C18 C19 1.5(2) . . . . ?
C16 C17 C18 C22 -178.72(14) . . . . ?
C17 C18 C19 C20 0.2(2) . . . . ?
C22 C18 C19 C20 -179.58(14) . . . . ?
C18 C19 C20 C15 -2.7(2) . . . . ?
C18 C19 C20 C23 174.97(13) . . . . ?
C16 C15 C20 C19 3.50(18) . . . . ?
Ge1 C15 C20 C19 -177.63(10) . . . . ?
C16 C15 C20 C23 -174.09(13) . . . . ?
Ge1 C15 C20 C23 4.79(17) . . . . ?
C29 C24 C25 C26 6.09(19) . . . . ?
Ge1 C24 C25 C26 -167.89(10) . . . . ?
C29 C24 C25 C31 -170.97(12) . . . . ?
Ge1 C24 C25 C31 15.05(17) . . . . ?
C24 C25 C26 C27 -1.5(2) . . . . ?
C31 C25 C26 C27 175.74(13) . . . . ?
C25 C26 C27 C28 -3.4(2) . . . . ?
C25 C26 C27 C32 176.78(13) . . . . ?
C26 C27 C28 C29 3.8(2) . . . . ?
C32 C27 C28 C29 -176.41(13) . . . . ?
C27 C28 C29 C24 0.8(2) . . . . ?
C27 C28 C29 C30 -177.63(13) . . . . ?
C25 C24 C29 C28 -5.73(19) . . . . ?
Ge1 C24 C29 C28 167.92(10) . . . . ?
C25 C24 C29 C30 172.58(13) . . . . ?
Ge1 C24 C29 C30 -13.77(19) . . . . ?

_refine_diff_density_max         0.833
_refine_diff_density_min         -0.722
_refine_diff_density_rms         0.074

_shelx_res_file                  
;
TITL AT1072_a.res in P2(1)/c
    AT1072_a.res
    created by SHELXL-2018/3 at 12:10:30 on 03-Jul-2020
REM Old TITL AT1072 in P2(1)/c
REM SHELXT solution in P2(1)/c
REM R1 0.068, Rweak 0.004, Alpha 0.040, Orientation as input
REM Formula found by SHELXT: C32 Ge O2
CELL 0.71073 17.9351 9.0656 16.5569 90 101.517 90
ZERR 4 0.0006 0.0003 0.0005 0 0.002 0
LATT 1
SYMM -X,0.5+Y,0.5-Z
SFAC C H Ge O
UNIT 128 128 4 8

L.S. 10
PLAN  20
SIZE 0.16 0.19 0.2
TEMP -173.06
BOND $H
LIST 6
HTAB
CONF
fmap 2
acta
OMIT 1 0 0
OMIT 2 1 15
OMIT 2 0 10
OMIT -8 2 5
OMIT -6 0 6
OMIT -2 1 8
OMIT -12 6 3
OMIT 9 3 3
OMIT -3 3 9
OMIT 3 1 8
OMIT 0 2 9
OMIT 12 6 3
OMIT -1 1 4
OMIT 6 2 6

WGHT    0.036500    0.788000
FVAR       0.42540
GE1   3    0.739352    0.565051    0.701800    11.00000    0.01138    0.01302 =
         0.01394    0.00044    0.00152    0.00013
O1    4    0.707643    0.605587    0.859988    11.00000    0.02789    0.02294 =
         0.01789    0.00267    0.00639    0.00279
O2    4    0.600240    0.591660    0.594777    11.00000    0.01837    0.01870 =
         0.03414   -0.00621   -0.00613    0.00569
C1    1    0.689835    0.657564    0.791018    11.00000    0.01590    0.01541 =
         0.01763   -0.00026    0.00368   -0.00184
C2    1    0.649539    0.498195    0.614201    11.00000    0.01402    0.01656 =
         0.01821   -0.00094    0.00192    0.00048
C3    1    0.635432    0.784839    0.775925    11.00000    0.01514    0.01460 =
         0.01972   -0.00260    0.00323   -0.00159
C4    1    0.623740    0.868657    0.703744    11.00000    0.01876    0.01633 =
         0.01998   -0.00212    0.00229    0.00002
AFIX  43
H4    2    0.649889    0.844404    0.660969    11.00000   -1.20000
AFIX   0
C5    1    0.573665    0.988003    0.694441    11.00000    0.02073    0.01853 =
         0.02495   -0.00143   -0.00047    0.00112
AFIX  43
H5    2    0.566356    1.045779    0.645623    11.00000   -1.20000
AFIX   0
C6    1    0.534596    1.022572    0.756038    11.00000    0.01732    0.02182 =
         0.03618   -0.00561    0.00251    0.00382
AFIX  43
H6    2    0.500003    1.103091    0.749089    11.00000   -1.20000
AFIX   0
C7    1    0.545897    0.939643    0.828070    11.00000    0.02142    0.02827 =
         0.03188   -0.00599    0.01168    0.00172
AFIX  43
H7    2    0.519139    0.963794    0.870352    11.00000   -1.20000
AFIX   0
C8    1    0.596133    0.821779    0.838325    11.00000    0.02160    0.02259 =
         0.02285   -0.00185    0.00796   -0.00041
AFIX  43
H8    2    0.603976    0.765805    0.887809    11.00000   -1.20000
AFIX   0
C9    1    0.640317    0.349097    0.574737    11.00000    0.01518    0.01569 =
         0.01738   -0.00130    0.00263    0.00059
C10   1    0.698174    0.243098    0.588859    11.00000    0.01605    0.02024 =
         0.02618   -0.00367    0.00111    0.00310
AFIX  43
H10   2    0.744509    0.263123    0.626325    11.00000   -1.20000
AFIX   0
C11   1    0.687721    0.108012    0.547856    11.00000    0.02344    0.02011 =
         0.03366   -0.00684    0.00407    0.00568
AFIX  43
H11   2    0.727153    0.036346    0.557140    11.00000   -1.20000
AFIX   0
C12   1    0.619786    0.077892    0.493444    11.00000    0.03027    0.02048 =
         0.02676   -0.00976    0.00576   -0.00132
AFIX  43
H12   2    0.612951   -0.014256    0.465624    11.00000   -1.20000
AFIX   0
C13   1    0.561834    0.182185    0.479620    11.00000    0.02337    0.02342 =
         0.02225   -0.00597    0.00003   -0.00214
AFIX  43
H13   2    0.515297    0.161209    0.442716    11.00000   -1.20000
AFIX   0
C14   1    0.572216    0.317224    0.519969    11.00000    0.01735    0.01850 =
         0.01924   -0.00178   -0.00008    0.00141
AFIX  43
H14   2    0.532660    0.388616    0.510256    11.00000   -1.20000
AFIX   0
C15   1    0.794833    0.721497    0.655716    11.00000    0.01394    0.01593 =
         0.01605    0.00170    0.00288    0.00137
C16   1    0.799406    0.726398    0.571936    11.00000    0.01779    0.01789 =
         0.01731    0.00260    0.00414    0.00416
C17   1    0.839118    0.841698    0.543251    11.00000    0.02141    0.02367 =
         0.01982    0.00691    0.00673    0.00425
AFIX  43
H17   2    0.842421    0.843759    0.486706    11.00000   -1.20000
AFIX   0
C18   1    0.873866    0.953273    0.595042    11.00000    0.01810    0.02148 =
         0.02744    0.00901    0.00528    0.00038
C19   1    0.869869    0.946360    0.677804    11.00000    0.01728    0.01986 =
         0.02647    0.00223    0.00173   -0.00313
AFIX  43
H19   2    0.893147    1.021949    0.713963    11.00000   -1.20000
AFIX   0
C20   1    0.832513    0.831165    0.709344    11.00000    0.01598    0.01921 =
         0.01839    0.00017    0.00247   -0.00214
C21   1    0.765023    0.609190    0.511210    11.00000    0.03471    0.02643 =
         0.01677   -0.00238    0.00773   -0.00143
AFIX 137
H21A  2    0.709803    0.623303    0.496390    11.00000   -1.50000
H21B  2    0.776113    0.511602    0.536186    11.00000   -1.50000
H21C  2    0.786802    0.616471    0.461578    11.00000   -1.50000
AFIX   0
C22   1    0.914939    1.078079    0.562893    11.00000    0.03608    0.03147 =
         0.03951    0.01365    0.01022   -0.00924
AFIX 137
H22A  2    0.905827    1.073282    0.502587    11.00000   -1.50000
H22B  2    0.969642    1.069951    0.585318    11.00000   -1.50000
H22C  2    0.896105    1.172316    0.579829    11.00000   -1.50000
AFIX   0
C23   1    0.837110    0.827156    0.801271    11.00000    0.02882    0.02986 =
         0.01867   -0.00389    0.00258   -0.01350
AFIX 137
H23A  2    0.791084    0.871486    0.814288    11.00000   -1.50000
H23B  2    0.881838    0.882769    0.828896    11.00000   -1.50000
H23C  2    0.841394    0.724607    0.820362    11.00000   -1.50000
AFIX   0
C24   1    0.804556    0.410206    0.762086    11.00000    0.01285    0.01417 =
         0.01662   -0.00036    0.00120    0.00051
C25   1    0.771763    0.311029    0.810650    11.00000    0.01737    0.01410 =
         0.01829   -0.00019    0.00371   -0.00073
C26   1    0.818490    0.218155    0.866226    11.00000    0.02452    0.01391 =
         0.01982    0.00177    0.00427    0.00102
AFIX  43
H26   2    0.795830    0.153535    0.899559    11.00000   -1.20000
AFIX   0
C27   1    0.896948    0.217336    0.874266    11.00000    0.02448    0.01445 =
         0.01751   -0.00030    0.00002    0.00497
C28   1    0.928354    0.307022    0.821665    11.00000    0.01567    0.01882 =
         0.02215   -0.00048    0.00011    0.00385
AFIX  43
H28   2    0.981679    0.303377    0.824000    11.00000   -1.20000
AFIX   0
C29   1    0.883937    0.402260    0.765528    11.00000    0.01398    0.01752 =
         0.02043    0.00101    0.00227    0.00110
C30   1    0.924351    0.489339    0.709513    11.00000    0.01518    0.03354 =
         0.03563    0.01367    0.00911    0.00478
AFIX 137
H30A  2    0.973835    0.443950    0.708941    11.00000   -1.50000
H30B  2    0.931952    0.590940    0.729693    11.00000   -1.50000
H30C  2    0.893514    0.489679    0.653528    11.00000   -1.50000
AFIX   0
C31   1    0.686897    0.293026    0.803710    11.00000    0.01832    0.02074 =
         0.02806    0.00265    0.00616   -0.00372
AFIX 137
H31A  2    0.659890    0.358012    0.760245    11.00000   -1.50000
H31B  2    0.673217    0.319058    0.856334    11.00000   -1.50000
H31C  2    0.672586    0.190342    0.790054    11.00000   -1.50000
AFIX   0
C32   1    0.947388    0.122412    0.937522    11.00000    0.03171    0.02124 =
         0.02364    0.00180   -0.00024    0.00958
AFIX 137
H32A  2    0.976174    0.053939    0.909627    11.00000   -1.50000
H32B  2    0.915930    0.066375    0.968759    11.00000   -1.50000
H32C  2    0.982816    0.185282    0.975258    11.00000   -1.50000
AFIX   0
HKLF 4


REM  AT1072_a.res in P2(1)/c
REM wR2 = 0.089799, GooF = S = 1.02702, Restrained GooF = 1.02702 for all data
REM R1 = 0.033483 for 8053 Fo > 4sig(Fo) and 0.048801 for all 10045 data
REM 322 parameters refined using 0 restraints

END

WGHT      0.0366      0.7881

REM No hydrogen bonds found for HTAB generation

REM Highest difference peak  0.833,  deepest hole -0.722,  1-sigma level  0.074
Q1    1   0.7395  0.5635  0.6546  11.00000  0.05    0.83
Q2    1   0.7297  0.5695  0.7551  11.00000  0.05    0.71
Q3    1   0.6329  0.8238  0.7404  11.00000  0.05    0.55
Q4    1   0.8714  0.9361  0.6355  11.00000  0.05    0.53
Q5    1   0.7940  0.7219  0.6141  11.00000  0.05    0.49
Q6    1   0.7838  0.5663  0.8933  11.00000  0.05    0.46
Q7    1   0.8274  0.7830  0.5663  11.00000  0.05    0.44
Q8    1   0.7956  0.2451  0.8248  11.00000  0.05    0.44
Q9    1   0.8489  0.8854  0.6912  11.00000  0.05    0.44
Q10   1   0.6215  0.7984  0.8093  11.00000  0.05    0.43
Q11   1   0.7923  0.3629  0.7893  11.00000  0.05    0.42
Q12   1   0.6597  0.7239  0.7820  11.00000  0.05    0.41
Q13   1   0.5897  0.9201  0.6971  11.00000  0.05    0.41
Q14   1   0.8365  0.8252  0.7562  11.00000  0.05    0.40
Q15   1   0.7374  0.3004  0.7011  11.00000  0.05    0.40
Q16   1   0.9081  0.2372  0.8360  11.00000  0.05    0.40
Q17   1   0.5631  0.2509  0.4979  11.00000  0.05    0.37
Q18   1   0.5845  0.1204  0.4924  11.00000  0.05    0.37
Q19   1   0.8456  0.4088  0.7678  11.00000  0.05    0.37
Q20   1   0.8971  1.0041  0.5828  11.00000  0.05    0.36
;
_shelx_res_checksum              98495


_publcif_funding_html            
;
;
####################################################################### 
# 
# This file contains crystal structure data downloaded from the 
# Cambridge Structural Database (CSD) hosted by the Cambridge 
# Crystallographic Data Centre (CCDC).
# 
# Full information about CCDC data access policies and citation 
# guidelines are available at http://www.ccdc.cam.ac.uk/access/V1 
# 
# Audit and citation data items may have been added by the CCDC. 
# Please retain this information to preserve the provenance of 
# this file and to allow appropriate attribution of the data. 
# 
#######################################################################

data_rf1875_0m_a
_database_code_depnum_ccdc_archive 'CCDC 2078936'
loop_
_audit_author_name
_audit_author_address
'Ana Torvisco'
;Technical Univeristy of Graz
Austria
;

_audit_update_record             
;
2021-04-20 deposited with the CCDC.	2021-08-05 downloaded from the CCDC.
;
# start Validation Reply Form
_vrf_PLAT230_rf1875_0m_a         
;
PROBLEM: Hirshfeld Test Diff for    Ge1      --C1       .        7.1 s.u.
RESPONSE: Hirshfeld test failures are not strange for bonds between a heavy  metal and its ligands (rigid-bond assumption wrong). This is probably due to the presence of prominent bond or lone pair peaks that distort the ADPs and not to incorecct atom sites assigned the wrong scattering type
;
# Added during the CSD deposition process: Tuesday 20 April 2021 03:50 PM
# end Validation Reply Form

_publcif_datablock.id            {5a4a05fc-e879-4de5-87ce-65a0312de1e1}
# publcif _publ_body_element loop end
_audit_creation_date             2020-05-25
_audit_creation_method           
;
Olex2 1.2
(compiled 2018.05.29 svn.r3508 for OlexSys, GUI svn.r5506)
;
_shelx_SHELXL_version_number     2018/3
_chemical_name_common            ?
_chemical_name_systematic        ?
_chemical_formula_moiety         'C38 H44 Ge O2'
_chemical_formula_sum            'C38 H44 Ge O2'
_chemical_formula_weight         605.32
_chemical_melting_point          ?
loop_
_atom_type_symbol
_atom_type_description
_atom_type_scat_dispersion_real
_atom_type_scat_dispersion_imag
_atom_type_scat_source
C C 0.0033 0.0016 'International Tables Vol C Tables 4.2.6.8 and 6.1.1.4'
O O 0.0106 0.0060 'International Tables Vol C Tables 4.2.6.8 and 6.1.1.4'
Ge Ge 0.1547 1.8001 'International Tables Vol C Tables 4.2.6.8 and 6.1.1.4'
H H 0.0000 0.0000 'International Tables Vol C Tables 4.2.6.8 and 6.1.1.4'

_shelx_space_group_comment       
;
The symmetry employed for this shelxl refinement is uniquely defined
by the following loop, which should always be used as a source of
symmetry information in preference to the above space-group names.
They are only intended as comments.
;
_space_group_crystal_system      monoclinic
_space_group_IT_number           14
_space_group_name_H-M_alt        'P 1 21/n 1'
_space_group_name_Hall           '-P 2yn'
loop_
_space_group_symop_operation_xyz
'x, y, z'
'-x+1/2, y+1/2, -z+1/2'
'-x, -y, -z'
'x-1/2, -y-1/2, z-1/2'

_cell_length_a                   13.8778(7)
_cell_length_b                   13.9293(7)
_cell_length_c                   16.3118(8)
_cell_angle_alpha                90
_cell_angle_beta                 100.182(3)
_cell_angle_gamma                90
_cell_volume                     3103.5(3)
_cell_formula_units_Z            4
_cell_measurement_reflns_used    9096
_cell_measurement_temperature    100(2)
_cell_measurement_theta_max      29.72
_cell_measurement_theta_min      2.30
_shelx_estimated_absorpt_T_max   ?
_shelx_estimated_absorpt_T_min   ?
_exptl_absorpt_coefficient_mu    1.019
_exptl_absorpt_correction_T_max  0.7460
_exptl_absorpt_correction_T_min  0.5506
_exptl_absorpt_correction_type   multi-scan
_exptl_absorpt_process_details   
'SADABS-2014/4 (Bruker,2014/4) was used for absorption correction. wR2(int) was 0.1419 before and 0.0764 after correction. The Ratio of minimum to maximum transmission is 0.7381. The \l/2 correction factor is Not present.'
_exptl_absorpt_special_details   ?
_exptl_crystal_colour            'clear yellow'
_exptl_crystal_colour_lustre     clear
_exptl_crystal_colour_primary    yellow
_exptl_crystal_density_diffrn    1.295
_exptl_crystal_density_meas      ?
_exptl_crystal_density_method    ?
_exptl_crystal_description       block
_exptl_crystal_F_000             1280
_exptl_crystal_size_max          0.39
_exptl_crystal_size_mid          0.27
_exptl_crystal_size_min          0.19
_exptl_transmission_factor_max   ?
_exptl_transmission_factor_min   ?
_diffrn_reflns_av_R_equivalents  0.0759
_diffrn_reflns_av_unetI/netI     0.0399
_diffrn_reflns_Laue_measured_fraction_full 1.000
_diffrn_reflns_Laue_measured_fraction_max 0.998
_diffrn_reflns_limit_h_max       19
_diffrn_reflns_limit_h_min       -19
_diffrn_reflns_limit_k_max       19
_diffrn_reflns_limit_k_min       -19
_diffrn_reflns_limit_l_max       22
_diffrn_reflns_limit_l_min       -20
_diffrn_reflns_number            116649
_diffrn_reflns_point_group_measured_fraction_full 1.000
_diffrn_reflns_point_group_measured_fraction_max 0.998
_diffrn_reflns_theta_full        25.242
_diffrn_reflns_theta_max         30.026
_diffrn_reflns_theta_min         1.936
_diffrn_ambient_temperature      99.98
_diffrn_detector                 'Bruker APEX2 area detector'
_diffrn_detector_area_resol_mean 7.9
_diffrn_detector_type            'CCD area detector'
_diffrn_measured_fraction_theta_full 1.000
_diffrn_measured_fraction_theta_max 0.998
_diffrn_measurement_device       'three-circle diffractometer'
_diffrn_measurement_device_type  'Bruker SMART APEX2 area detector'
_diffrn_measurement_method       '\w and \f scans'
_diffrn_radiation_monochromator  'mirror optics'
_diffrn_radiation_probe          x-ray
_diffrn_radiation_type           MoK\a
_diffrn_radiation_wavelength     0.71073
_diffrn_source                   'microfocus sealed X-ray tube'
_diffrn_source_type              'Incoatec I\ms'
_diffrn_standards_number         0
_reflns_Friedel_coverage         0.000
_reflns_Friedel_fraction_full    .
_reflns_Friedel_fraction_max     .
_reflns_number_gt                7410
_reflns_number_total             9063
_reflns_special_details          
;
 Reflections were merged by SHELXL according to the crystal
 class for the calculation of statistics and refinement.
 
 _reflns_Friedel_fraction is defined as the number of unique
 Friedel pairs measured divided by the number that would be
 possible theoretically, ignoring centric projections and
 systematic absences.
;
_reflns_threshold_expression     'I > 2\s(I)'
_computing_cell_refinement       'SAINT v8.34A (Bruker, 2013)'
_computing_data_collection       ?
_computing_data_reduction        'SAINT v8.34A (Bruker, 2013)'
_computing_molecular_graphics    'Olex2 (Dolomanov et al., 2009)'
_computing_publication_material  'Olex2 (Dolomanov et al., 2009)'
_computing_structure_refinement  'XL (Sheldrick, 2008)'
_computing_structure_solution    'ShelXD (Sheldrick, 2008)'
_refine_diff_density_max         1.104
_refine_diff_density_min         -0.454
_refine_diff_density_rms         0.073
_refine_ls_extinction_coef       .
_refine_ls_extinction_method     none
_refine_ls_goodness_of_fit_ref   1.032
_refine_ls_hydrogen_treatment    constr
_refine_ls_matrix_type           full
_refine_ls_number_parameters     382
_refine_ls_number_reflns         9063
_refine_ls_number_restraints     0
_refine_ls_R_factor_all          0.0501
_refine_ls_R_factor_gt           0.0353
_refine_ls_restrained_S_all      1.032
_refine_ls_shift/su_max          0.002
_refine_ls_shift/su_mean         0.000
_refine_ls_structure_factor_coef Fsqd
_refine_ls_weighting_details     
'w=1/[\s^2^(Fo^2^)+(0.0391P)^2^+2.5603P] where P=(Fo^2^+2Fc^2^)/3'
_refine_ls_weighting_scheme      calc
_refine_ls_wR_factor_gt          0.0851
_refine_ls_wR_factor_ref         0.0926
_refine_special_details          ?
_olex2_refinement_description    
;
1. Fixed Uiso
 At 1.2 times of:
  All C(H) groups
 At 1.5 times of:
  All C(H,H,H) groups
2.a Aromatic/amide H refined with riding coordinates:
 C4(H4), C6(H6), C14(H14), C16(H16), C23(H23), C25(H25), C32(H32), C34(H34)
2.b Idealised Me refined as rotating group:
 C8(H8A,H8B,H8C), C9(H9A,H9B,H9C), C10(H10A,H10B,H10C), C18(H18A,H18B,H18C),
 C19(H19A,H19B,H19C), C20(H20A,H20B,H20C), C27(H27A,H27B,H27C), C28(H28A,H28B,
 H28C), C29(H29A,H29B,H29C), C36(H36A,H36B,H36C), C37(H37A,H37B,H37C), C38(H38A,
 H38B,H38C)
;
_atom_sites_solution_hydrogens   geom
_atom_sites_solution_primary     dual
_atom_sites_solution_secondary   ?
loop_
_atom_site_label
_atom_site_type_symbol
_atom_site_fract_x
_atom_site_fract_y
_atom_site_fract_z
_atom_site_U_iso_or_equiv
_atom_site_adp_type
_atom_site_occupancy
_atom_site_site_symmetry_order
_atom_site_calc_flag
_atom_site_refinement_flags_posn
_atom_site_refinement_flags_adp
_atom_site_refinement_flags_occupancy
_atom_site_disorder_assembly
_atom_site_disorder_group
Ge1 Ge 0.52534(2) 0.78861(2) 0.80425(2) 0.01124(5) Uani 1 1 d . . . . .
O1 O 0.37535(9) 0.90092(9) 0.70317(8) 0.0188(3) Uani 1 1 d . . . . .
C1 C 0.45318(11) 0.86221(11) 0.70142(10) 0.0139(3) Uani 1 1 d . . . . .
C2 C 0.49945(12) 0.86984(12) 0.62383(11) 0.0154(3) Uani 1 1 d . . . . .
O2 O 0.56135(9) 0.81862(9) 0.97761(8) 0.0202(3) Uani 1 1 d . . . . .
C3 C 0.57623(12) 0.93446(12) 0.62072(11) 0.0172(3) Uani 1 1 d . . . . .
C4 C 0.61643(13) 0.93917(13) 0.54856(12) 0.0202(4) Uani 1 1 d . . . . .
H4 H 0.668513 0.982852 0.546501 0.024 Uiso 1 1 calc R . . . .
C5 C 0.58343(13) 0.88272(13) 0.47988(12) 0.0201(3) Uani 1 1 d . . . . .
C6 C 0.50463(12) 0.82050(12) 0.48352(11) 0.0155(3) Uani 1 1 d . . . . .
H6 H 0.479653 0.782360 0.436245 0.019 Uiso 1 1 calc R . . . .
C7 C 0.46253(12) 0.81319(12) 0.55367(11) 0.0168(3) Uani 1 1 d . . . . .
C8 C 0.61279(14) 1.00363(13) 0.69049(12) 0.0224(4) Uani 1 1 d . . . . .
H8A H 0.682380 0.991669 0.711415 0.034 Uiso 1 1 calc GR . . . .
H8B H 0.575617 0.994534 0.735690 0.034 Uiso 1 1 calc GR . . . .
H8C H 0.604120 1.069630 0.669668 0.034 Uiso 1 1 calc GR . . . .
C9 C 0.63001(15) 0.89017(15) 0.40373(13) 0.0274(4) Uani 1 1 d . . . . .
H9A H 0.582148 0.915160 0.357190 0.041 Uiso 1 1 calc GR . . . .
H9B H 0.652026 0.826496 0.389352 0.041 Uiso 1 1 calc GR . . . .
H9C H 0.686259 0.933728 0.414960 0.041 Uiso 1 1 calc GR . . . .
C13 C 0.36670(12) 0.96415(12) 0.89222(10) 0.0155(3) Uani 1 1 d . . . . .
C12 C 0.39996(12) 0.87439(12) 0.92521(10) 0.0143(3) Uani 1 1 d . . . . .
C11 C 0.50040(12) 0.83851(11) 0.91702(11) 0.0148(3) Uani 1 1 d . . . . .
C10 C 0.37683(14) 0.74538(14) 0.55271(12) 0.0229(4) Uani 1 1 d . . . . .
H10A H 0.363499 0.711508 0.499246 0.034 Uiso 1 1 calc GR . . . .
H10B H 0.318826 0.782145 0.560259 0.034 Uiso 1 1 calc GR . . . .
H10C H 0.392790 0.698678 0.598011 0.034 Uiso 1 1 calc GR . . . .
C14 C 0.27050(13) 0.99099(12) 0.89468(11) 0.0178(3) Uani 1 1 d . . . . .
H14 H 0.247589 1.051582 0.872612 0.021 Uiso 1 1 calc R . . . .
C15 C 0.20692(12) 0.93148(12) 0.92859(11) 0.0182(3) Uani 1 1 d . . . . .
C16 C 0.24323(13) 0.84504(12) 0.96441(11) 0.0180(3) Uani 1 1 d . . . . .
H16 H 0.201241 0.805005 0.989510 0.022 Uiso 1 1 calc R . . . .
C17 C 0.33918(12) 0.81542(12) 0.96458(10) 0.0154(3) Uani 1 1 d . . . . .
C18 C 0.43338(13) 1.03372(12) 0.85898(12) 0.0204(4) Uani 1 1 d . . . . .
H18A H 0.400070 1.059570 0.805556 0.031 Uiso 1 1 calc GR . . . .
H18B H 0.493272 1.000480 0.851006 0.031 Uiso 1 1 calc GR . . . .
H18C H 0.450208 1.086410 0.898755 0.031 Uiso 1 1 calc GR . . . .
C19 C 0.10196(13) 0.96081(14) 0.92750(14) 0.0261(4) Uani 1 1 d . . . . .
H19A H 0.072871 0.982832 0.871528 0.039 Uiso 1 1 calc GR . . . .
H19B H 0.099967 1.012924 0.967528 0.039 Uiso 1 1 calc GR . . . .
H19C H 0.064918 0.905704 0.942741 0.039 Uiso 1 1 calc GR . . . .
C20 C 0.37423(14) 0.72140(12) 1.00578(12) 0.0214(4) Uani 1 1 d . . . . .
H20A H 0.391759 0.677304 0.963962 0.032 Uiso 1 1 calc GR . . . .
H20B H 0.321927 0.692952 1.031095 0.032 Uiso 1 1 calc GR . . . .
H20C H 0.431716 0.733031 1.048973 0.032 Uiso 1 1 calc GR . . . .
C21 C 0.66287(11) 0.78711(11) 0.78847(11) 0.0135(3) Uani 1 1 d . . . . .
C22 C 0.73470(12) 0.85013(12) 0.83095(11) 0.0158(3) Uani 1 1 d . . . . .
C23 C 0.83030(12) 0.84594(13) 0.81520(11) 0.0193(3) Uani 1 1 d . . . . .
H23 H 0.878163 0.888229 0.844342 0.023 Uiso 1 1 calc R . . . .
C24 C 0.85744(12) 0.78189(13) 0.75829(12) 0.0197(3) Uani 1 1 d . . . . .
C25 C 0.78623(13) 0.72159(12) 0.71547(11) 0.0180(3) Uani 1 1 d . . . . .
H25 H 0.803537 0.678239 0.675509 0.022 Uiso 1 1 calc R . . . .
C26 C 0.68974(12) 0.72285(11) 0.72949(11) 0.0149(3) Uani 1 1 d . . . . .
C27 C 0.71376(13) 0.92319(13) 0.89412(12) 0.0210(4) Uani 1 1 d . . . . .
H27A H 0.764719 0.972716 0.901277 0.031 Uiso 1 1 calc GR . . . .
H27B H 0.713140 0.891245 0.947554 0.031 Uiso 1 1 calc GR . . . .
H27C H 0.649869 0.952948 0.874461 0.031 Uiso 1 1 calc GR . . . .
C28 C 0.96154(13) 0.78016(16) 0.74242(14) 0.0280(4) Uani 1 1 d . . . . .
H28A H 0.972383 0.721144 0.712628 0.042 Uiso 1 1 calc GR . . . .
H28B H 1.007054 0.782269 0.795675 0.042 Uiso 1 1 calc GR . . . .
H28C H 0.972649 0.835938 0.708678 0.042 Uiso 1 1 calc GR . . . .
C29 C 0.61915(13) 0.65231(12) 0.68021(11) 0.0185(3) Uani 1 1 d . . . . .
H29A H 0.641692 0.636082 0.628268 0.028 Uiso 1 1 calc GR . . . .
H29B H 0.553886 0.681305 0.667290 0.028 Uiso 1 1 calc GR . . . .
H29C H 0.616200 0.593904 0.713161 0.028 Uiso 1 1 calc GR . . . .
C30 C 0.47395(11) 0.65874(11) 0.82134(10) 0.0124(3) Uani 1 1 d . . . . .
C31 C 0.37378(11) 0.63572(11) 0.79680(10) 0.0126(3) Uani 1 1 d . . . . .
C32 C 0.34011(12) 0.54433(12) 0.81306(11) 0.0149(3) Uani 1 1 d . . . . .
H32 H 0.273219 0.528845 0.794096 0.018 Uiso 1 1 calc R . . . .
C33 C 0.40171(12) 0.47533(12) 0.85622(11) 0.0161(3) Uani 1 1 d . . . . .
C34 C 0.49895(12) 0.50056(12) 0.88433(11) 0.0170(3) Uani 1 1 d . . . . .
H34 H 0.541356 0.455236 0.915863 0.020 Uiso 1 1 calc R . . . .
C35 C 0.53643(12) 0.59024(11) 0.86780(11) 0.0146(3) Uani 1 1 d . . . . .
C36 C 0.29794(11) 0.70764(12) 0.75698(11) 0.0159(3) Uani 1 1 d . . . . .
H36A H 0.302386 0.715288 0.698039 0.024 Uiso 1 1 calc GR . . . .
H36B H 0.309884 0.769613 0.785387 0.024 Uiso 1 1 calc GR . . . .
H36C H 0.232437 0.684561 0.761721 0.024 Uiso 1 1 calc GR . . . .
C37 C 0.36279(13) 0.37758(12) 0.87273(13) 0.0224(4) Uani 1 1 d . . . . .
H37A H 0.358285 0.337847 0.822618 0.034 Uiso 1 1 calc GR . . . .
H37B H 0.297676 0.384273 0.887514 0.034 Uiso 1 1 calc GR . . . .
H37C H 0.407089 0.347039 0.918804 0.034 Uiso 1 1 calc GR . . . .
C38 C 0.64319(12) 0.60897(13) 0.90395(12) 0.0196(3) Uani 1 1 d . . . . .
H38A H 0.682457 0.603843 0.859766 0.029 Uiso 1 1 calc GR . . . .
H38B H 0.665970 0.561553 0.947456 0.029 Uiso 1 1 calc GR . . . .
H38C H 0.650110 0.673613 0.927990 0.029 Uiso 1 1 calc GR . . . .

loop_
_atom_site_aniso_label
_atom_site_aniso_U_11
_atom_site_aniso_U_22
_atom_site_aniso_U_33
_atom_site_aniso_U_23
_atom_site_aniso_U_13
_atom_site_aniso_U_12
Ge1 0.01100(8) 0.01094(8) 0.01205(9) -0.00159(6) 0.00280(6) 0.00010(6)
O1 0.0178(6) 0.0188(6) 0.0203(7) 0.0000(5) 0.0051(5) 0.0011(5)
C1 0.0151(7) 0.0115(7) 0.0153(8) -0.0030(6) 0.0034(6) -0.0034(5)
C2 0.0151(7) 0.0151(7) 0.0162(8) 0.0018(6) 0.0036(6) 0.0020(6)
O2 0.0207(6) 0.0230(6) 0.0165(6) -0.0011(5) 0.0018(5) 0.0024(5)
C3 0.0178(8) 0.0147(7) 0.0191(9) 0.0004(6) 0.0026(6) -0.0004(6)
C4 0.0172(8) 0.0188(8) 0.0265(10) 0.0033(7) 0.0085(7) -0.0009(6)
C5 0.0216(8) 0.0208(8) 0.0200(9) 0.0044(7) 0.0093(7) 0.0042(7)
C6 0.0201(8) 0.0138(7) 0.0136(8) -0.0005(6) 0.0051(6) -0.0009(6)
C7 0.0179(8) 0.0155(7) 0.0175(9) -0.0015(6) 0.0041(6) 0.0002(6)
C8 0.0236(9) 0.0208(8) 0.0229(10) -0.0022(7) 0.0040(7) -0.0064(7)
C9 0.0315(10) 0.0291(10) 0.0272(11) 0.0097(8) 0.0202(8) 0.0070(8)
C13 0.0210(8) 0.0139(7) 0.0118(8) -0.0025(6) 0.0037(6) 0.0002(6)
C12 0.0170(7) 0.0149(7) 0.0113(8) -0.0029(6) 0.0034(6) 0.0019(6)
C11 0.0191(8) 0.0109(7) 0.0148(8) -0.0021(6) 0.0043(6) -0.0011(6)
C10 0.0238(9) 0.0253(9) 0.0206(9) -0.0072(7) 0.0069(7) -0.0089(7)
C14 0.0225(8) 0.0145(7) 0.0163(8) -0.0009(6) 0.0032(6) 0.0047(6)
C15 0.0181(8) 0.0191(8) 0.0173(8) -0.0050(7) 0.0026(6) 0.0025(6)
C16 0.0200(8) 0.0176(8) 0.0179(9) -0.0029(6) 0.0076(7) -0.0017(6)
C17 0.0208(8) 0.0145(7) 0.0114(8) -0.0014(6) 0.0043(6) 0.0013(6)
C18 0.0270(9) 0.0142(7) 0.0218(9) -0.0013(7) 0.0093(7) -0.0004(6)
C19 0.0188(8) 0.0252(9) 0.0344(11) -0.0027(8) 0.0054(8) 0.0024(7)
C20 0.0269(9) 0.0192(8) 0.0202(9) 0.0055(7) 0.0097(7) 0.0049(7)
C21 0.0131(7) 0.0131(7) 0.0145(8) 0.0018(6) 0.0033(6) 0.0002(6)
C22 0.0150(7) 0.0167(7) 0.0149(8) 0.0020(6) 0.0010(6) 0.0001(6)
C23 0.0145(7) 0.0228(8) 0.0197(9) 0.0042(7) 0.0006(6) -0.0029(6)
C24 0.0138(7) 0.0258(9) 0.0203(9) 0.0095(7) 0.0053(6) 0.0030(6)
C25 0.0199(8) 0.0185(8) 0.0176(9) 0.0040(6) 0.0085(6) 0.0042(6)
C26 0.0166(7) 0.0138(7) 0.0149(8) 0.0019(6) 0.0044(6) 0.0018(6)
C27 0.0182(8) 0.0230(8) 0.0210(9) -0.0062(7) 0.0016(7) -0.0044(7)
C28 0.0162(8) 0.0417(11) 0.0277(11) 0.0088(9) 0.0086(7) 0.0027(8)
C29 0.0222(8) 0.0169(8) 0.0172(9) -0.0050(6) 0.0060(7) 0.0004(6)
C30 0.0147(7) 0.0122(7) 0.0113(7) -0.0013(6) 0.0048(6) 0.0007(5)
C31 0.0144(7) 0.0149(7) 0.0094(7) 0.0001(6) 0.0042(6) 0.0006(6)
C32 0.0145(7) 0.0168(7) 0.0144(8) -0.0004(6) 0.0050(6) -0.0015(6)
C33 0.0189(8) 0.0144(7) 0.0165(8) 0.0007(6) 0.0073(6) -0.0001(6)
C34 0.0176(8) 0.0146(7) 0.0191(9) 0.0013(6) 0.0042(6) 0.0028(6)
C35 0.0139(7) 0.0148(7) 0.0153(8) -0.0015(6) 0.0032(6) 0.0010(6)
C36 0.0126(7) 0.0170(7) 0.0182(8) 0.0032(6) 0.0024(6) -0.0007(6)
C37 0.0189(8) 0.0165(8) 0.0330(11) 0.0043(7) 0.0078(7) -0.0017(6)
C38 0.0146(7) 0.0186(8) 0.0245(9) 0.0039(7) 0.0004(7) 0.0012(6)

_geom_special_details            
;
 All esds (except the esd in the dihedral angle between two l.s. planes)
 are estimated using the full covariance matrix.  The cell esds are taken
 into account individually in the estimation of esds in distances, angles
 and torsion angles; correlations between esds in cell parameters are only
 used when they are defined by crystal symmetry.  An approximate (isotropic)
 treatment of cell esds is used for estimating esds involving l.s. planes.
;
loop_
_geom_bond_atom_site_label_1
_geom_bond_atom_site_label_2
_geom_bond_distance
_geom_bond_site_symmetry_2
_geom_bond_publ_flag
Ge1 C1 2.0672(17) . ?
Ge1 C11 2.0522(17) . ?
Ge1 C21 1.9706(16) . ?
Ge1 C30 1.9823(16) . ?
O1 C1 1.212(2) . ?
C1 C2 1.521(2) . ?
C2 C3 1.403(2) . ?
C2 C7 1.410(2) . ?
O2 C11 1.214(2) . ?
C3 C4 1.390(3) . ?
C3 C8 1.509(2) . ?
C4 H4 0.9500 . ?
C4 C5 1.379(3) . ?
C5 C6 1.405(2) . ?
C5 C9 1.502(3) . ?
C6 H6 0.9500 . ?
C6 C7 1.377(2) . ?
C7 C10 1.517(2) . ?
C8 H8A 0.9800 . ?
C8 H8B 0.9800 . ?
C8 H8C 0.9800 . ?
C9 H9A 0.9800 . ?
C9 H9B 0.9800 . ?
C9 H9C 0.9800 . ?
C13 C12 1.406(2) . ?
C13 C14 1.394(2) . ?
C13 C18 1.506(2) . ?
C12 C11 1.509(2) . ?
C12 C17 1.411(2) . ?
C10 H10A 0.9800 . ?
C10 H10B 0.9800 . ?
C10 H10C 0.9800 . ?
C14 H14 0.9500 . ?
C14 C15 1.394(3) . ?
C15 C16 1.393(2) . ?
C15 C19 1.510(2) . ?
C16 H16 0.9500 . ?
C16 C17 1.393(2) . ?
C17 C20 1.513(2) . ?
C18 H18A 0.9800 . ?
C18 H18B 0.9800 . ?
C18 H18C 0.9800 . ?
C19 H19A 0.9800 . ?
C19 H19B 0.9800 . ?
C19 H19C 0.9800 . ?
C20 H20A 0.9800 . ?
C20 H20B 0.9800 . ?
C20 H20C 0.9800 . ?
C21 C22 1.414(2) . ?
C21 C26 1.412(2) . ?
C22 C23 1.396(2) . ?
C22 C27 1.513(2) . ?
C23 H23 0.9500 . ?
C23 C24 1.387(3) . ?
C24 C25 1.388(3) . ?
C24 C28 1.512(2) . ?
C25 H25 0.9500 . ?
C25 C26 1.398(2) . ?
C26 C29 1.514(2) . ?
C27 H27A 0.9800 . ?
C27 H27B 0.9800 . ?
C27 H27C 0.9800 . ?
C28 H28A 0.9800 . ?
C28 H28B 0.9800 . ?
C28 H28C 0.9800 . ?
C29 H29A 0.9800 . ?
C29 H29B 0.9800 . ?
C29 H29C 0.9800 . ?
C30 C31 1.414(2) . ?
C30 C35 1.416(2) . ?
C31 C32 1.397(2) . ?
C31 C36 1.514(2) . ?
C32 H32 0.9500 . ?
C32 C33 1.392(2) . ?
C33 C34 1.391(2) . ?
C33 C37 1.506(2) . ?
C34 H34 0.9500 . ?
C34 C35 1.398(2) . ?
C35 C38 1.517(2) . ?
C36 H36A 0.9800 . ?
C36 H36B 0.9800 . ?
C36 H36C 0.9800 . ?
C37 H37A 0.9800 . ?
C37 H37B 0.9800 . ?
C37 H37C 0.9800 . ?
C38 H38A 0.9800 . ?
C38 H38B 0.9800 . ?
C38 H38C 0.9800 . ?

loop_
_geom_angle_atom_site_label_1
_geom_angle_atom_site_label_2
_geom_angle_atom_site_label_3
_geom_angle
_geom_angle_site_symmetry_1
_geom_angle_site_symmetry_3
_geom_angle_publ_flag
C11 Ge1 C1 115.15(6) . . ?
C21 Ge1 C1 103.93(7) . . ?
C21 Ge1 C11 116.19(7) . . ?
C21 Ge1 C30 112.93(6) . . ?
C30 Ge1 C1 115.59(6) . . ?
C30 Ge1 C11 93.51(6) . . ?
O1 C1 Ge1 120.48(13) . . ?
O1 C1 C2 119.85(15) . . ?
C2 C1 Ge1 119.65(11) . . ?
C3 C2 C1 120.68(15) . . ?
C3 C2 C7 119.94(16) . . ?
C7 C2 C1 119.35(14) . . ?
C2 C3 C8 122.60(16) . . ?
C4 C3 C2 118.82(16) . . ?
C4 C3 C8 118.47(16) . . ?
C3 C4 H4 118.8 . . ?
C5 C4 C3 122.38(16) . . ?
C5 C4 H4 118.8 . . ?
C4 C5 C6 117.81(16) . . ?
C4 C5 C9 120.19(17) . . ?
C6 C5 C9 121.99(18) . . ?
C5 C6 H6 119.1 . . ?
C7 C6 C5 121.90(16) . . ?
C7 C6 H6 119.1 . . ?
C2 C7 C10 121.92(16) . . ?
C6 C7 C2 119.10(16) . . ?
C6 C7 C10 118.98(16) . . ?
C3 C8 H8A 109.5 . . ?
C3 C8 H8B 109.5 . . ?
C3 C8 H8C 109.5 . . ?
H8A C8 H8B 109.5 . . ?
H8A C8 H8C 109.5 . . ?
H8B C8 H8C 109.5 . . ?
C5 C9 H9A 109.5 . . ?
C5 C9 H9B 109.5 . . ?
C5 C9 H9C 109.5 . . ?
H9A C9 H9B 109.5 . . ?
H9A C9 H9C 109.5 . . ?
H9B C9 H9C 109.5 . . ?
C12 C13 C18 121.94(15) . . ?
C14 C13 C12 118.60(16) . . ?
C14 C13 C18 119.37(15) . . ?
C13 C12 C11 120.42(15) . . ?
C13 C12 C17 120.64(15) . . ?
C17 C12 C11 118.92(14) . . ?
O2 C11 Ge1 116.67(12) . . ?
O2 C11 C12 121.67(15) . . ?
C12 C11 Ge1 119.77(11) . . ?
C7 C10 H10A 109.5 . . ?
C7 C10 H10B 109.5 . . ?
C7 C10 H10C 109.5 . . ?
H10A C10 H10B 109.5 . . ?
H10A C10 H10C 109.5 . . ?
H10B C10 H10C 109.5 . . ?
C13 C14 H14 119.1 . . ?
C13 C14 C15 121.90(16) . . ?
C15 C14 H14 119.1 . . ?
C14 C15 C19 120.75(16) . . ?
C16 C15 C14 118.22(16) . . ?
C16 C15 C19 121.02(17) . . ?
C15 C16 H16 119.0 . . ?
C15 C16 C17 122.10(16) . . ?
C17 C16 H16 119.0 . . ?
C12 C17 C20 122.36(15) . . ?
C16 C17 C12 118.34(15) . . ?
C16 C17 C20 119.30(15) . . ?
C13 C18 H18A 109.5 . . ?
C13 C18 H18B 109.5 . . ?
C13 C18 H18C 109.5 . . ?
H18A C18 H18B 109.5 . . ?
H18A C18 H18C 109.5 . . ?
H18B C18 H18C 109.5 . . ?
C15 C19 H19A 109.5 . . ?
C15 C19 H19B 109.5 . . ?
C15 C19 H19C 109.5 . . ?
H19A C19 H19B 109.5 . . ?
H19A C19 H19C 109.5 . . ?
H19B C19 H19C 109.5 . . ?
C17 C20 H20A 109.5 . . ?
C17 C20 H20B 109.5 . . ?
C17 C20 H20C 109.5 . . ?
H20A C20 H20B 109.5 . . ?
H20A C20 H20C 109.5 . . ?
H20B C20 H20C 109.5 . . ?
C22 C21 Ge1 122.99(12) . . ?
C26 C21 Ge1 118.32(12) . . ?
C26 C21 C22 118.64(15) . . ?
C21 C22 C27 123.21(15) . . ?
C23 C22 C21 119.62(16) . . ?
C23 C22 C27 117.17(15) . . ?
C22 C23 H23 119.0 . . ?
C24 C23 C22 121.96(16) . . ?
C24 C23 H23 119.0 . . ?
C23 C24 C25 118.21(16) . . ?
C23 C24 C28 120.37(17) . . ?
C25 C24 C28 121.40(17) . . ?
C24 C25 H25 119.1 . . ?
C24 C25 C26 121.84(16) . . ?
C26 C25 H25 119.1 . . ?
C21 C26 C29 123.32(15) . . ?
C25 C26 C21 119.71(16) . . ?
C25 C26 C29 116.96(15) . . ?
C22 C27 H27A 109.5 . . ?
C22 C27 H27B 109.5 . . ?
C22 C27 H27C 109.5 . . ?
H27A C27 H27B 109.5 . . ?
H27A C27 H27C 109.5 . . ?
H27B C27 H27C 109.5 . . ?
C24 C28 H28A 109.5 . . ?
C24 C28 H28B 109.5 . . ?
C24 C28 H28C 109.5 . . ?
H28A C28 H28B 109.5 . . ?
H28A C28 H28C 109.5 . . ?
H28B C28 H28C 109.5 . . ?
C26 C29 H29A 109.5 . . ?
C26 C29 H29B 109.5 . . ?
C26 C29 H29C 109.5 . . ?
H29A C29 H29B 109.5 . . ?
H29A C29 H29C 109.5 . . ?
H29B C29 H29C 109.5 . . ?
C31 C30 Ge1 121.83(11) . . ?
C31 C30 C35 118.50(14) . . ?
C35 C30 Ge1 119.26(12) . . ?
C30 C31 C36 123.07(14) . . ?
C32 C31 C30 119.86(14) . . ?
C32 C31 C36 116.99(14) . . ?
C31 C32 H32 119.0 . . ?
C33 C32 C31 121.94(15) . . ?
C33 C32 H32 119.0 . . ?
C32 C33 C37 120.47(15) . . ?
C34 C33 C32 117.73(15) . . ?
C34 C33 C37 121.79(15) . . ?
C33 C34 H34 118.8 . . ?
C33 C34 C35 122.31(15) . . ?
C35 C34 H34 118.8 . . ?
C30 C35 C38 123.76(14) . . ?
C34 C35 C30 119.48(15) . . ?
C34 C35 C38 116.73(15) . . ?
C31 C36 H36A 109.5 . . ?
C31 C36 H36B 109.5 . . ?
C31 C36 H36C 109.5 . . ?
H36A C36 H36B 109.5 . . ?
H36A C36 H36C 109.5 . . ?
H36B C36 H36C 109.5 . . ?
C33 C37 H37A 109.5 . . ?
C33 C37 H37B 109.5 . . ?
C33 C37 H37C 109.5 . . ?
H37A C37 H37B 109.5 . . ?
H37A C37 H37C 109.5 . . ?
H37B C37 H37C 109.5 . . ?
C35 C38 H38A 109.5 . . ?
C35 C38 H38B 109.5 . . ?
C35 C38 H38C 109.5 . . ?
H38A C38 H38B 109.5 . . ?
H38A C38 H38C 109.5 . . ?
H38B C38 H38C 109.5 . . ?

loop_
_geom_torsion_atom_site_label_1
_geom_torsion_atom_site_label_2
_geom_torsion_atom_site_label_3
_geom_torsion_atom_site_label_4
_geom_torsion
_geom_torsion_site_symmetry_1
_geom_torsion_site_symmetry_2
_geom_torsion_site_symmetry_3
_geom_torsion_site_symmetry_4
_geom_torsion_publ_flag
Ge1 C1 C2 C3 -77.09(18) . . . . ?
Ge1 C1 C2 C7 104.76(15) . . . . ?
Ge1 C21 C22 C23 -178.74(13) . . . . ?
Ge1 C21 C22 C27 1.5(2) . . . . ?
Ge1 C21 C26 C25 178.54(12) . . . . ?
Ge1 C21 C26 C29 -2.5(2) . . . . ?
Ge1 C30 C31 C32 -177.46(12) . . . . ?
Ge1 C30 C31 C36 -0.8(2) . . . . ?
Ge1 C30 C35 C34 176.13(12) . . . . ?
Ge1 C30 C35 C38 -2.0(2) . . . . ?
O1 C1 C2 C3 101.40(19) . . . . ?
O1 C1 C2 C7 -76.7(2) . . . . ?
C1 C2 C3 C4 -179.98(15) . . . . ?
C1 C2 C3 C8 -4.0(2) . . . . ?
C1 C2 C7 C6 179.91(15) . . . . ?
C1 C2 C7 C10 0.8(2) . . . . ?
C2 C3 C4 C5 0.1(3) . . . . ?
C3 C2 C7 C6 1.7(2) . . . . ?
C3 C2 C7 C10 -177.39(16) . . . . ?
C3 C4 C5 C6 1.7(3) . . . . ?
C3 C4 C5 C9 -179.53(17) . . . . ?
C4 C5 C6 C7 -1.8(3) . . . . ?
C5 C6 C7 C2 0.1(3) . . . . ?
C5 C6 C7 C10 179.24(16) . . . . ?
C7 C2 C3 C4 -1.8(2) . . . . ?
C7 C2 C3 C8 174.16(16) . . . . ?
C8 C3 C4 C5 -176.06(17) . . . . ?
C9 C5 C6 C7 179.46(17) . . . . ?
C13 C12 C11 Ge1 -74.71(18) . . . . ?
C13 C12 C11 O2 121.45(18) . . . . ?
C13 C12 C17 C16 4.7(2) . . . . ?
C13 C12 C17 C20 -175.95(16) . . . . ?
C13 C14 C15 C16 3.2(3) . . . . ?
C13 C14 C15 C19 -177.68(17) . . . . ?
C12 C13 C14 C15 -0.1(3) . . . . ?
C11 C12 C17 C16 -173.69(15) . . . . ?
C11 C12 C17 C20 5.6(2) . . . . ?
C14 C13 C12 C11 174.50(15) . . . . ?
C14 C13 C12 C17 -3.9(2) . . . . ?
C14 C15 C16 C17 -2.3(3) . . . . ?
C15 C16 C17 C12 -1.6(3) . . . . ?
C15 C16 C17 C20 179.05(17) . . . . ?
C17 C12 C11 Ge1 103.69(16) . . . . ?
C17 C12 C11 O2 -60.1(2) . . . . ?
C18 C13 C12 C11 -9.0(2) . . . . ?
C18 C13 C12 C17 172.65(16) . . . . ?
C18 C13 C14 C15 -176.75(16) . . . . ?
C19 C15 C16 C17 178.57(17) . . . . ?
C21 C22 C23 C24 0.5(3) . . . . ?
C22 C21 C26 C25 1.1(2) . . . . ?
C22 C21 C26 C29 -179.90(15) . . . . ?
C22 C23 C24 C25 0.9(3) . . . . ?
C22 C23 C24 C28 179.47(17) . . . . ?
C23 C24 C25 C26 -1.2(3) . . . . ?
C24 C25 C26 C21 0.2(3) . . . . ?
C24 C25 C26 C29 -178.82(16) . . . . ?
C26 C21 C22 C23 -1.5(2) . . . . ?
C26 C21 C22 C27 178.79(16) . . . . ?
C27 C22 C23 C24 -179.77(16) . . . . ?
C28 C24 C25 C26 -179.80(16) . . . . ?
C30 C31 C32 C33 2.7(2) . . . . ?
C31 C30 C35 C34 3.3(2) . . . . ?
C31 C30 C35 C38 -174.79(16) . . . . ?
C31 C32 C33 C34 1.0(3) . . . . ?
C31 C32 C33 C37 179.90(16) . . . . ?
C32 C33 C34 C35 -2.5(3) . . . . ?
C33 C34 C35 C30 0.4(3) . . . . ?
C33 C34 C35 C38 178.62(16) . . . . ?
C35 C30 C31 C32 -4.8(2) . . . . ?
C35 C30 C31 C36 171.80(15) . . . . ?
C36 C31 C32 C33 -174.09(15) . . . . ?
C37 C33 C34 C35 178.53(17) . . . . ?

_shelx_res_file                  
;
TITL RF1875_0m_a.res in P2(1)/n
    rf1875_0m_a.res
    created by SHELXL-2018/3 at 13:28:24 on 25-May-2020
REM Old TITL RF1875_0m in P2(1)/n
REM SHELXT solution in P2(1)/n
REM R1 0.078, Rweak 0.003, Alpha 0.042, Orientation as input
REM Formula found by SHELXT: C38 O2 Ge
CELL 0.71073 13.8778 13.9293 16.3118 90 100.182 90
ZERR 4 0.0007 0.0007 0.0008 0 0.003 0
LATT 1
SYMM 0.5-X,0.5+Y,0.5-Z
SFAC C O Ge H
UNIT 152 8 4 176

L.S. 10
PLAN  20
TEMP -173.17
BOND $H
LIST 6
CONF
HTAB
fmap 2
acta
OMIT -1 0 1
REM <olex2.extras>
REM <HklSrc "%.\\RF1875_0m_a.hkl">
REM </olex2.extras>

WGHT    0.039100    2.560300
FVAR       0.35387
GE1   3    0.525341    0.788613    0.804249    11.00000    0.01100    0.01094 =
         0.01205   -0.00159    0.00280    0.00010
O1    2    0.375348    0.900915    0.703174    11.00000    0.01778    0.01883 =
         0.02031    0.00000    0.00514    0.00114
C1    1    0.453182    0.862208    0.701418    11.00000    0.01509    0.01152 =
         0.01534   -0.00298    0.00336   -0.00339
C2    1    0.499447    0.869838    0.623831    11.00000    0.01507    0.01510 =
         0.01621    0.00181    0.00356    0.00197
O2    2    0.561347    0.818621    0.977611    11.00000    0.02065    0.02297 =
         0.01654   -0.00109    0.00180    0.00239
C3    1    0.576234    0.934455    0.620715    11.00000    0.01776    0.01466 =
         0.01906    0.00040    0.00263   -0.00039
C4    1    0.616428    0.939165    0.548564    11.00000    0.01715    0.01880 =
         0.02645    0.00332    0.00850   -0.00088
AFIX  43
H4    4    0.668513    0.982852    0.546501    11.00000   -1.20000
AFIX   0
C5    1    0.583430    0.882717    0.479876    11.00000    0.02161    0.02082 =
         0.02005    0.00435    0.00933    0.00420
C6    1    0.504627    0.820495    0.483522    11.00000    0.02008    0.01378 =
         0.01355   -0.00047    0.00509   -0.00087
AFIX  43
H6    4    0.479653    0.782360    0.436245    11.00000   -1.20000
AFIX   0
C7    1    0.462531    0.813189    0.553669    11.00000    0.01788    0.01545 =
         0.01746   -0.00149    0.00414    0.00016
C8    1    0.612792    1.003635    0.690487    11.00000    0.02362    0.02078 =
         0.02291   -0.00221    0.00405   -0.00640
AFIX 137
H8A   4    0.682380    0.991669    0.711415    11.00000   -1.50000
H8B   4    0.575617    0.994534    0.735690    11.00000   -1.50000
H8C   4    0.604120    1.069630    0.669668    11.00000   -1.50000
AFIX   0
C9    1    0.630012    0.890173    0.403731    11.00000    0.03147    0.02910 =
         0.02718    0.00968    0.02017    0.00697
AFIX 137
H9A   4    0.582148    0.915160    0.357190    11.00000   -1.50000
H9B   4    0.652026    0.826496    0.389352    11.00000   -1.50000
H9C   4    0.686259    0.933728    0.414960    11.00000   -1.50000
AFIX   0
C13   1    0.366701    0.964148    0.892221    11.00000    0.02099    0.01393 =
         0.01181   -0.00251    0.00371    0.00017
C12   1    0.399955    0.874389    0.925215    11.00000    0.01699    0.01488 =
         0.01134   -0.00288    0.00336    0.00189
C11   1    0.500397    0.838511    0.917016    11.00000    0.01915    0.01089 =
         0.01478   -0.00209    0.00428   -0.00111
C10   1    0.376830    0.745382    0.552712    11.00000    0.02383    0.02535 =
         0.02063   -0.00718    0.00693   -0.00889
AFIX 137
H10A  4    0.363499    0.711508    0.499246    11.00000   -1.50000
H10B  4    0.318826    0.782145    0.560259    11.00000   -1.50000
H10C  4    0.392790    0.698678    0.598011    11.00000   -1.50000
AFIX   0
C14   1    0.270501    0.990992    0.894679    11.00000    0.02252    0.01449 =
         0.01627   -0.00093    0.00318    0.00472
AFIX  43
H14   4    0.247589    1.051582    0.872612    11.00000   -1.20000
AFIX   0
C15   1    0.206922    0.931484    0.928593    11.00000    0.01809    0.01911 =
         0.01727   -0.00497    0.00263    0.00251
C16   1    0.243230    0.845035    0.964407    11.00000    0.02003    0.01757 =
         0.01794   -0.00295    0.00762   -0.00165
AFIX  43
H16   4    0.201241    0.805005    0.989510    11.00000   -1.20000
AFIX   0
C17   1    0.339175    0.815418    0.964578    11.00000    0.02077    0.01455 =
         0.01144   -0.00142    0.00434    0.00127
C18   1    0.433383    1.033724    0.858984    11.00000    0.02701    0.01423 =
         0.02181   -0.00129    0.00925   -0.00036
AFIX 137
H18A  4    0.400070    1.059570    0.805556    11.00000   -1.50000
H18B  4    0.493272    1.000480    0.851006    11.00000   -1.50000
H18C  4    0.450208    1.086410    0.898755    11.00000   -1.50000
AFIX   0
C19   1    0.101961    0.960809    0.927502    11.00000    0.01880    0.02523 =
         0.03439   -0.00273    0.00537    0.00245
AFIX 137
H19A  4    0.072871    0.982832    0.871528    11.00000   -1.50000
H19B  4    0.099967    1.012924    0.967528    11.00000   -1.50000
H19C  4    0.064918    0.905704    0.942741    11.00000   -1.50000
AFIX   0
C20   1    0.374230    0.721401    1.005778    11.00000    0.02691    0.01915 =
         0.02019    0.00547    0.00971    0.00491
AFIX 137
H20A  4    0.391759    0.677304    0.963962    11.00000   -1.50000
H20B  4    0.321927    0.692952    1.031095    11.00000   -1.50000
H20C  4    0.431716    0.733031    1.048973    11.00000   -1.50000
AFIX   0
C21   1    0.662873    0.787113    0.788470    11.00000    0.01314    0.01313 =
         0.01450    0.00177    0.00328    0.00021
C22   1    0.734700    0.850127    0.830952    11.00000    0.01504    0.01671 =
         0.01492    0.00202    0.00096    0.00013
C23   1    0.830296    0.845943    0.815203    11.00000    0.01446    0.02280 =
         0.01965    0.00422    0.00063   -0.00292
AFIX  43
H23   4    0.878163    0.888229    0.844342    11.00000   -1.20000
AFIX   0
C24   1    0.857441    0.781894    0.758289    11.00000    0.01382    0.02578 =
         0.02027    0.00946    0.00526    0.00305
C25   1    0.786226    0.721588    0.715468    11.00000    0.01990    0.01850 =
         0.01763    0.00396    0.00851    0.00424
AFIX  43
H25   4    0.803537    0.678239    0.675509    11.00000   -1.20000
AFIX   0
C26   1    0.689737    0.722852    0.729494    11.00000    0.01660    0.01385 =
         0.01486    0.00186    0.00437    0.00181
C27   1    0.713764    0.923190    0.894121    11.00000    0.01819    0.02295 =
         0.02104   -0.00625    0.00156   -0.00443
AFIX 137
H27A  4    0.764719    0.972716    0.901277    11.00000   -1.50000
H27B  4    0.713140    0.891245    0.947554    11.00000   -1.50000
H27C  4    0.649869    0.952948    0.874461    11.00000   -1.50000
AFIX   0
C28   1    0.961541    0.780159    0.742421    11.00000    0.01618    0.04167 =
         0.02772    0.00878    0.00857    0.00272
AFIX 137
H28A  4    0.972383    0.721144    0.712628    11.00000   -1.50000
H28B  4    1.007054    0.782269    0.795675    11.00000   -1.50000
H28C  4    0.972649    0.835938    0.708678    11.00000   -1.50000
AFIX   0
C29   1    0.619153    0.652315    0.680206    11.00000    0.02221    0.01692 =
         0.01722   -0.00498    0.00597    0.00040
AFIX 137
H29A  4    0.641692    0.636082    0.628268    11.00000   -1.50000
H29B  4    0.553886    0.681305    0.667290    11.00000   -1.50000
H29C  4    0.616200    0.593904    0.713161    11.00000   -1.50000
AFIX   0
C30   1    0.473947    0.658735    0.821336    11.00000    0.01467    0.01222 =
         0.01133   -0.00133    0.00480    0.00068
C31   1    0.373781    0.635716    0.796802    11.00000    0.01438    0.01488 =
         0.00944    0.00009    0.00424    0.00056
C32   1    0.340113    0.544331    0.813060    11.00000    0.01450    0.01677 =
         0.01436   -0.00037    0.00504   -0.00153
AFIX  43
H32   4    0.273219    0.528845    0.794096    11.00000   -1.20000
AFIX   0
C33   1    0.401706    0.475329    0.856221    11.00000    0.01886    0.01443 =
         0.01654    0.00067    0.00727   -0.00007
C34   1    0.498950    0.500562    0.884330    11.00000    0.01760    0.01465 =
         0.01915    0.00134    0.00421    0.00280
AFIX  43
H34   4    0.541356    0.455236    0.915863    11.00000   -1.20000
AFIX   0
C35   1    0.536426    0.590239    0.867802    11.00000    0.01385    0.01483 =
         0.01530   -0.00151    0.00319    0.00098
C36   1    0.297935    0.707635    0.756976    11.00000    0.01255    0.01699 =
         0.01816    0.00316    0.00240   -0.00066
AFIX 137
H36A  4    0.302386    0.715288    0.698039    11.00000   -1.50000
H36B  4    0.309884    0.769613    0.785387    11.00000   -1.50000
H36C  4    0.232437    0.684561    0.761721    11.00000   -1.50000
AFIX   0
C37   1    0.362789    0.377582    0.872732    11.00000    0.01893    0.01651 =
         0.03303    0.00433    0.00778   -0.00171
AFIX 137
H37A  4    0.358285    0.337847    0.822618    11.00000   -1.50000
H37B  4    0.297676    0.384273    0.887514    11.00000   -1.50000
H37C  4    0.407089    0.347039    0.918804    11.00000   -1.50000
AFIX   0
C38   1    0.643193    0.608970    0.903954    11.00000    0.01459    0.01859 =
         0.02449    0.00385    0.00038    0.00125
AFIX 137
H38A  4    0.682457    0.603843    0.859766    11.00000   -1.50000
H38B  4    0.665970    0.561553    0.947456    11.00000   -1.50000
H38C  4    0.650110    0.673613    0.927990    11.00000   -1.50000
AFIX   0
HKLF 4


REM  RF1875_0m_a.res in P2(1)/n
REM wR2 = 0.092622, GooF = S = 1.03229, Restrained GooF = 1.03229 for all data
REM R1 = 0.035286 for 7410 Fo > 4sig(Fo) and 0.050111 for all 9063 data
REM 382 parameters refined using 0 restraints

END

WGHT      0.0388      2.5462

REM No hydrogen bonds found for HTAB generation

REM Highest difference peak  1.104,  deepest hole -0.454,  1-sigma level  0.073
Q1    1   0.6444  0.9148  0.6102  11.00000  0.05    1.10
Q2    1   0.6649  0.9216  0.4419  11.00000  0.05    0.81
Q3    1   0.5294  0.7629  0.8448  11.00000  0.05    0.51
Q4    1   0.5002  0.6235  0.8511  11.00000  0.05    0.49
Q5    1   0.5806  0.9194  0.5101  11.00000  0.05    0.48
Q6    1   0.5872  0.7904  0.8142  11.00000  0.05    0.47
Q7    1   0.3586  0.5906  0.8122  11.00000  0.05    0.47
Q8    1   0.5237  0.8556  0.4746  11.00000  0.05    0.47
Q9    1   0.5019  0.8213  0.5191  11.00000  0.05    0.46
Q10   1   0.7217  0.8836  0.8631  11.00000  0.05    0.46
Q11   1   0.5161  0.8266  0.7486  11.00000  0.05    0.46
Q12   1   0.3820  0.9149  0.9017  11.00000  0.05    0.43
Q13   1   0.4509  0.8566  0.9184  11.00000  0.05    0.42
Q14   1   0.4636  0.7871  0.7854  11.00000  0.05    0.42
Q15   1   0.5025  0.7210  0.8024  11.00000  0.05    0.42
Q16   1   0.4253  0.6450  0.8038  11.00000  0.05    0.41
Q17   1   0.5840  0.6038  0.8827  11.00000  0.05    0.41
Q18   1   0.5303  0.8170  0.8555  11.00000  0.05    0.41
Q19   1   0.5051  0.7971  0.4737  11.00000  0.05    0.40
Q20   1   0.6249  0.9455  0.3823  11.00000  0.05    0.40
;
_shelx_res_checksum              96466
_olex2_submission_special_instructions 'No special instructions were received'


_publcif_funding_html            
;
;
####################################################################### 
# 
# This file contains crystal structure data downloaded from the 
# Cambridge Structural Database (CSD) hosted by the Cambridge 
# Crystallographic Data Centre (CCDC).
# 
# Full information about CCDC data access policies and citation 
# guidelines are available at http://www.ccdc.cam.ac.uk/access/V1 
# 
# Audit and citation data items may have been added by the CCDC. 
# Please retain this information to preserve the provenance of 
# this file and to allow appropriate attribution of the data. 
# 
#######################################################################

data_AT1097_a
_database_code_depnum_ccdc_archive 'CCDC 2078939'
loop_
_audit_author_name
_audit_author_address
'Ana Torvisco'
;Technical Univeristy of Graz
Austria
;

_audit_update_record             
;
2021-04-20 deposited with the CCDC.	2021-08-05 downloaded from the CCDC.
;
_publcif_datablock.id            {8ffd63c1-db81-4885-8bda-8ddb17a67871}
# publcif _publ_body_element loop end

_audit_creation_method           SHELXL-2018/3
_shelx_SHELXL_version_number     2018/3
_chemical_name_systematic        ?
_chemical_name_common            ?
_chemical_melting_point          ?
_chemical_formula_moiety         'C36 H32 Ge O2 S2'
_chemical_formula_sum            'C36 H32 Ge O2 S2'
_chemical_formula_weight         633.32

loop_
_atom_type_symbol
_atom_type_description
_atom_type_scat_dispersion_real
_atom_type_scat_dispersion_imag
_atom_type_scat_source
C C 0.0033 0.0016 'International Tables Vol C Tables 4.2.6.8 and 6.1.1.4'
H H 0.0000 0.0000 'International Tables Vol C Tables 4.2.6.8 and 6.1.1.4'
Ge Ge 0.1547 1.8001 'International Tables Vol C Tables 4.2.6.8 and 6.1.1.4'
O O 0.0106 0.0060 'International Tables Vol C Tables 4.2.6.8 and 6.1.1.4'
S S 0.1246 0.1234 'International Tables Vol C Tables 4.2.6.8 and 6.1.1.4'

_space_group_crystal_system      monoclinic
_space_group_IT_number           4
_space_group_name_H-M_alt        'P 21'
_space_group_name_Hall           'P 2yb'

_shelx_space_group_comment       
;
The symmetry employed for this shelxl refinement is uniquely defined
by the following loop, which should always be used as a source of
symmetry information in preference to the above space-group names.
They are only intended as comments.
;

loop_
_space_group_symop_operation_xyz
'x, y, z'
'-x, y+1/2, -z'

_cell_length_a                   10.9006(5)
_cell_length_b                   28.6448(12)
_cell_length_c                   11.1809(5)
_cell_angle_alpha                90
_cell_angle_beta                 118.948(2)
_cell_angle_gamma                90
_cell_volume                     3055.0(2)
_cell_formula_units_Z            4
_cell_measurement_temperature    100(2)
_cell_measurement_reflns_used    9278
_cell_measurement_theta_min      2.20
_cell_measurement_theta_max      28.79
_exptl_crystal_description       block
_exptl_crystal_colour            yellow
_exptl_crystal_density_meas      ?
_exptl_crystal_density_method    ?
_exptl_crystal_density_diffrn    1.377
_exptl_crystal_F_000             1312
_exptl_transmission_factor_min   ?
_exptl_transmission_factor_max   ?
_exptl_crystal_size_max          0.390
_exptl_crystal_size_mid          0.150
_exptl_crystal_size_min          0.090
_exptl_absorpt_coefficient_mu    1.171
_shelx_estimated_absorpt_T_min   0.658
_shelx_estimated_absorpt_T_max   0.902
_exptl_absorpt_correction_type   multi-scan
_exptl_absorpt_correction_T_min  0.5722
_exptl_absorpt_correction_T_max  0.7465
_exptl_absorpt_process_details   
;
 SADABS 2016/2: Krause, L., Herbst-Irmer, R., Sheldrick G.M. & Stalke D.,
 J. Appl. Cryst. 48 (2015) 3-10
;

_exptl_absorpt_special_details   ?
_diffrn_ambient_temperature      100(2)
_diffrn_radiation_wavelength     0.71073
_diffrn_radiation_type           MoK\a
_diffrn_radiation_probe          x-ray
_diffrn_radiation_source         'Incoatec microfocus sealed tube'
_diffrn_source_type              'Incoatec I\ms'
_diffrn_source                   'microfocus sealed X-ray tube'
_diffrn_radiation_monochromator  'multilayer monochromator'
_diffrn_measurement_device       'three-circle diffractometer'
_diffrn_measurement_device_type  'Bruker APEX-II CCD'
_diffrn_detector_type            'CCD area detector'
_diffrn_detector                 'Bruker APEX2 area detector'
_diffrn_measurement_method       '\f and \w scans'
_diffrn_detector_area_resol_mean ?
_diffrn_reflns_number            333171
_diffrn_reflns_av_unetI/netI     0.0516
_diffrn_reflns_av_R_equivalents  0.1099
_diffrn_reflns_limit_h_min       -16
_diffrn_reflns_limit_h_max       16
_diffrn_reflns_limit_k_min       -44
_diffrn_reflns_limit_k_max       44
_diffrn_reflns_limit_l_min       -17
_diffrn_reflns_limit_l_max       17
_diffrn_reflns_theta_min         2.082
_diffrn_reflns_theta_max         33.274
_diffrn_reflns_theta_full        25.242
_diffrn_measured_fraction_theta_max 0.996
_diffrn_measured_fraction_theta_full 1.000
_diffrn_reflns_Laue_measured_fraction_max 0.996
_diffrn_reflns_Laue_measured_fraction_full 1.000
_diffrn_reflns_point_group_measured_fraction_max 0.995
_diffrn_reflns_point_group_measured_fraction_full 1.000
_reflns_number_total             23420
_reflns_number_gt                20378
_reflns_threshold_expression     'I > 2\s(I)'
_reflns_Friedel_coverage         0.964
_reflns_Friedel_fraction_max     0.994
_reflns_Friedel_fraction_full    0.999

_reflns_special_details          
;
 Reflections were merged by SHELXL according to the crystal
 class for the calculation of statistics and refinement.
 
 _reflns_Friedel_fraction is defined as the number of unique
 Friedel pairs measured divided by the number that would be
 possible theoretically, ignoring centric projections and
 systematic absences. Completness statistics refer to single and
 composite reflections containing twin component 1 only.
;

_computing_data_collection       'Bruker APEX2'
_computing_cell_refinement       'SAINT V8.38A (Bruker AXS Inc., 2017)'
_computing_data_reduction        'SAINT V8.38A (Bruker AXS Inc., 2017)'
_computing_structure_solution    'SHELXT 2014/5 (Sheldrick, 2014)'
_computing_structure_refinement  'SHELXL-2018/3 (Sheldrick, 2018)'
_computing_molecular_graphics    'shelXle (C.B. Huebschle, rev 924)'
_computing_publication_material  'Bruker SHELXTL'
_refine_special_details          
;
 Refined as a 2-component inversion twin.
;
_refine_ls_structure_factor_coef Fsqd
_refine_ls_matrix_type           full
_refine_ls_weighting_scheme      calc
_refine_ls_weighting_details     
'w=1/[\s^2^(Fo^2^)+(0.0202P)^2^+1.2647P] where P=(Fo^2^+2Fc^2^)/3'
_atom_sites_solution_primary     iterative
_atom_sites_solution_secondary   ?
_atom_sites_solution_hydrogens   geom
_refine_ls_hydrogen_treatment    constr
_refine_ls_extinction_method     none
_refine_ls_extinction_coef       .
_refine_ls_abs_structure_details 
;
 Refined as an inversion twin.
;
_refine_ls_abs_structure_Flack   0.419(5)
_chemical_absolute_configuration ?
_refine_ls_number_reflns         23420
_refine_ls_number_parameters     752
_refine_ls_number_restraints     1
_refine_ls_R_factor_all          0.0468
_refine_ls_R_factor_gt           0.0348
_refine_ls_wR_factor_ref         0.0783
_refine_ls_wR_factor_gt          0.0730
_refine_ls_goodness_of_fit_ref   1.016
_refine_ls_restrained_S_all      1.016
_refine_ls_shift/su_max          0.001
_refine_ls_shift/su_mean         0.000

loop_
_atom_site_label
_atom_site_type_symbol
_atom_site_fract_x
_atom_site_fract_y
_atom_site_fract_z
_atom_site_U_iso_or_equiv
_atom_site_adp_type
_atom_site_occupancy
_atom_site_site_symmetry_order
_atom_site_calc_flag
_atom_site_refinement_flags_posn
_atom_site_refinement_flags_adp
_atom_site_refinement_flags_occupancy
_atom_site_disorder_assembly
_atom_site_disorder_group
Ge1 Ge 0.88984(3) 0.64886(2) 0.51709(3) 0.01598(5) Uani 1 1 d . . . . .
Ge2 Ge 0.86475(3) 0.37403(2) -0.01728(3) 0.01556(5) Uani 1 1 d . . . . .
S1 S 1.35095(7) 0.66790(2) 0.86975(7) 0.01944(12) Uani 1 1 d . . . . .
S2 S 0.72062(7) 0.50209(2) 0.55217(7) 0.01998(13) Uani 1 1 d . . . . .
S3 S 1.03437(7) 0.51910(2) -0.06588(8) 0.02181(13) Uani 1 1 d . . . . .
S4 S 0.41025(8) 0.34601(3) -0.37165(7) 0.02320(14) Uani 1 1 d . . . . .
O1 O 1.0622(2) 0.70294(8) 0.7519(2) 0.0276(5) Uani 1 1 d . . . . .
O2 O 0.9681(2) 0.55507(8) 0.6020(3) 0.0290(5) Uani 1 1 d . . . . .
O3 O 0.7872(2) 0.46465(8) -0.1243(3) 0.0299(5) Uani 1 1 d . . . . .
O4 O 0.7093(2) 0.31740(8) -0.2528(2) 0.0273(4) Uani 1 1 d . . . . .
C1 C 1.0677(3) 0.66998(9) 0.6850(3) 0.0180(5) Uani 1 1 d . . . . .
C2 C 0.8649(3) 0.57985(10) 0.5428(3) 0.0198(5) Uani 1 1 d . . . . .
C3 C 0.7319(3) 0.67971(9) 0.5213(3) 0.0171(5) Uani 1 1 d . . . . .
C4 C 0.9347(3) 0.66235(9) 0.3701(3) 0.0180(5) Uani 1 1 d . . . . .
C5 C 1.2020(3) 0.64729(10) 0.7242(3) 0.0182(4) Uani 1 1 d . . . . .
C6 C 1.2313(3) 0.61069(10) 0.6639(3) 0.0182(5) Uani 1 1 d . . . . .
H6 H 1.162973 0.595723 0.583181 0.022 Uiso 1 1 calc R U . . .
C7 C 1.3755(3) 0.59726(9) 0.7350(3) 0.0173(5) Uani 1 1 d . . . . .
C8 C 1.4412(3) 0.56033(10) 0.7060(3) 0.0220(5) Uani 1 1 d . . . . .
H8 H 1.389176 0.540951 0.628699 0.026 Uiso 1 1 calc R U . . .
C9 C 1.5815(3) 0.55240(11) 0.7906(3) 0.0257(6) Uani 1 1 d . . . . .
H9 H 1.626628 0.527287 0.771945 0.031 Uiso 1 1 calc R U . . .
C10 C 1.6588(3) 0.58115(12) 0.9046(3) 0.0265(6) Uani 1 1 d . . . . .
H10 H 1.755867 0.575165 0.961643 0.032 Uiso 1 1 calc R U . . .
C11 C 1.5975(3) 0.61772(11) 0.9355(3) 0.0226(5) Uani 1 1 d . . . . .
H11 H 1.650782 0.636974 1.012758 0.027 Uiso 1 1 calc R U . . .
C12 C 1.4545(3) 0.62581(9) 0.8500(3) 0.0178(5) Uani 1 1 d . . . . .
C13 C 0.7252(3) 0.55959(9) 0.4993(3) 0.0190(5) Uani 1 1 d . . . . .
C14 C 0.5941(3) 0.57854(10) 0.4273(3) 0.0194(5) Uani 1 1 d . . . . .
H14 H 0.577182 0.609298 0.391019 0.023 Uiso 1 1 calc R U . . .
C15 C 0.4852(3) 0.54731(10) 0.4123(3) 0.0195(5) Uani 1 1 d . . . . .
C16 C 0.3404(3) 0.55513(11) 0.3456(3) 0.0236(6) Uani 1 1 d . . . . .
H16 H 0.302538 0.584004 0.301197 0.028 Uiso 1 1 calc R U . . .
C17 C 0.2535(3) 0.51996(12) 0.3457(3) 0.0268(6) Uani 1 1 d . . . . .
H17 H 0.154988 0.524744 0.300272 0.032 Uiso 1 1 calc R U . . .
C18 C 0.3083(3) 0.47752(11) 0.4116(3) 0.0272(6) Uani 1 1 d . . . . .
H18 H 0.246308 0.454052 0.410753 0.033 Uiso 1 1 calc R U . . .
C19 C 0.4506(3) 0.46898(10) 0.4779(3) 0.0237(6) Uani 1 1 d . . . . .
H19 H 0.487395 0.440140 0.523134 0.028 Uiso 1 1 calc R U . . .
C20 C 0.5391(3) 0.50404(10) 0.4766(3) 0.0201(5) Uani 1 1 d . . . . .
C21 C 0.6246(3) 0.70363(9) 0.4099(3) 0.0197(5) Uani 1 1 d . . . . .
C22 C 0.5076(3) 0.71921(10) 0.4180(3) 0.0227(5) Uani 1 1 d . . . . .
H22 H 0.437182 0.736364 0.343833 0.027 Uiso 1 1 calc R U . . .
C23 C 0.4914(3) 0.71029(10) 0.5317(3) 0.0237(5) Uani 1 1 d . . . . .
C24 C 0.5964(3) 0.68602(10) 0.6395(3) 0.0225(5) Uani 1 1 d . . . . .
H24 H 0.586097 0.679478 0.717486 0.027 Uiso 1 1 calc R U . . .
C25 C 0.7170(3) 0.67083(10) 0.6377(3) 0.0202(5) Uani 1 1 d . . . . .
C26 C 0.6267(3) 0.71246(12) 0.2781(3) 0.0287(6) Uani 1 1 d . . . . .
H26A H 0.651461 0.683572 0.247849 0.043 Uiso 1 1 calc R U . . .
H26B H 0.696216 0.736618 0.292628 0.043 Uiso 1 1 calc R U . . .
H26C H 0.533821 0.722924 0.208151 0.043 Uiso 1 1 calc R U . . .
C27 C 0.3619(3) 0.72540(14) 0.5368(4) 0.0368(8) Uani 1 1 d . . . . .
H27A H 0.320786 0.752606 0.477417 0.055 Uiso 1 1 calc R U . . .
H27B H 0.386738 0.733658 0.630867 0.055 Uiso 1 1 calc R U . . .
H27C H 0.293756 0.699801 0.505319 0.055 Uiso 1 1 calc R U . . .
C28 C 0.8217(3) 0.64365(14) 0.7605(3) 0.0318(7) Uani 1 1 d . . . . .
H28A H 0.812935 0.610317 0.738179 0.048 Uiso 1 1 calc R U . . .
H28B H 0.803327 0.648786 0.837115 0.048 Uiso 1 1 calc R U . . .
H28C H 0.916732 0.654207 0.786066 0.048 Uiso 1 1 calc R U . . .
C29 C 0.9802(3) 0.70807(10) 0.3641(3) 0.0218(5) Uani 1 1 d . . . . .
C30 C 1.0280(3) 0.71802(11) 0.2720(3) 0.0258(6) Uani 1 1 d . . . . .
H30 H 1.056016 0.749010 0.266734 0.031 Uiso 1 1 calc R U . . .
C31 C 1.0359(3) 0.68400(11) 0.1874(3) 0.0258(6) Uani 1 1 d . . . . .
C32 C 0.9894(3) 0.63949(11) 0.1928(3) 0.0254(6) Uani 1 1 d . . . . .
H32 H 0.992435 0.616094 0.134023 0.030 Uiso 1 1 calc R U . . .
C33 C 0.9381(3) 0.62787(10) 0.2819(3) 0.0204(5) Uani 1 1 d . . . . .
C34 C 0.9822(4) 0.74726(10) 0.4552(4) 0.0287(6) Uani 1 1 d . . . . .
H34A H 0.956551 0.776586 0.403562 0.043 Uiso 1 1 calc R U . . .
H34B H 1.076390 0.750094 0.533783 0.043 Uiso 1 1 calc R U . . .
H34C H 0.914802 0.740562 0.487301 0.043 Uiso 1 1 calc R U . . .
C35 C 1.0938(4) 0.69629(15) 0.0929(4) 0.0411(9) Uani 1 1 d . . . . .
H35A H 1.121343 0.667658 0.064000 0.062 Uiso 1 1 calc R U . . .
H35B H 1.175826 0.716574 0.140904 0.062 Uiso 1 1 calc R U . . .
H35C H 1.021825 0.712599 0.012362 0.062 Uiso 1 1 calc R U . . .
C36 C 0.8903(3) 0.57836(11) 0.2798(3) 0.0272(6) Uani 1 1 d . . . . .
H36A H 0.799791 0.578547 0.278562 0.041 Uiso 1 1 calc R U . . .
H36B H 0.959684 0.561876 0.361441 0.041 Uiso 1 1 calc R U . . .
H36C H 0.880253 0.562454 0.197894 0.041 Uiso 1 1 calc R U . . .
C37 C 0.6960(3) 0.35030(9) -0.1904(3) 0.0197(5) Uani 1 1 d . . . . .
C38 C 0.5576(3) 0.37106(10) -0.2334(3) 0.0188(5) Uani 1 1 d . . . . .
C39 C 0.5249(3) 0.40879(10) -0.1809(3) 0.0192(5) Uani 1 1 d . . . . .
H39 H 0.592321 0.426059 -0.104928 0.023 Uiso 1 1 calc R U . . .
C40 C 0.3791(3) 0.41996(9) -0.2514(3) 0.0180(5) Uani 1 1 d . . . . .
C41 C 0.3100(3) 0.45728(10) -0.2283(3) 0.0226(5) Uani 1 1 d . . . . .
H41 H 0.360717 0.478808 -0.156372 0.027 Uiso 1 1 calc R U . . .
C42 C 0.1672(3) 0.46238(11) -0.3115(3) 0.0262(6) Uani 1 1 d . . . . .
H42 H 0.119294 0.487704 -0.297548 0.031 Uiso 1 1 calc R U . . .
C43 C 0.0929(3) 0.43019(13) -0.4167(3) 0.0281(6) Uani 1 1 d . . . . .
H43 H -0.005248 0.434264 -0.473058 0.034 Uiso 1 1 calc R U . . .
C44 C 0.1575(3) 0.39288(12) -0.4408(3) 0.0258(6) Uani 1 1 d . . . . .
H44 H 0.105213 0.371006 -0.511218 0.031 Uiso 1 1 calc R U . . .
C45 C 0.3027(3) 0.38818(10) -0.3583(3) 0.0205(5) Uani 1 1 d . . . . .
C46 C 0.8047(3) 0.37133(9) 0.1226(2) 0.0163(4) Uani 1 1 d . . . . .
C47 C 0.8136(3) 0.40919(9) 0.2065(3) 0.0185(5) Uani 1 1 d . . . . .
C48 C 0.7542(3) 0.40515(10) 0.2920(3) 0.0219(5) Uani 1 1 d . . . . .
H48 H 0.758225 0.431114 0.346686 0.026 Uiso 1 1 calc R U . . .
C49 C 0.6892(3) 0.36442(10) 0.2998(3) 0.0237(5) Uani 1 1 d . . . . .
C50 C 0.6852(3) 0.32700(10) 0.2195(3) 0.0252(6) Uani 1 1 d . . . . .
H50 H 0.643809 0.298546 0.225619 0.030 Uiso 1 1 calc R U . . .
C51 C 0.7399(3) 0.32982(9) 0.1301(3) 0.0198(5) Uani 1 1 d . . . . .
C52 C 0.8846(3) 0.45473(10) 0.2095(3) 0.0259(6) Uani 1 1 d . . . . .
H52A H 0.970985 0.448427 0.205535 0.039 Uiso 1 1 calc R U . . .
H52B H 0.907431 0.471516 0.294069 0.039 Uiso 1 1 calc R U . . .
H52C H 0.821614 0.473810 0.130725 0.039 Uiso 1 1 calc R U . . .
C53 C 0.6258(4) 0.36129(13) 0.3934(4) 0.0367(8) Uani 1 1 d . . . . .
H53A H 0.531920 0.347550 0.343741 0.055 Uiso 1 1 calc R U . . .
H53B H 0.619159 0.392633 0.424991 0.055 Uiso 1 1 calc R U . . .
H53C H 0.685168 0.341661 0.472324 0.055 Uiso 1 1 calc R U . . .
C54 C 0.7264(3) 0.28746(10) 0.0440(3) 0.0261(6) Uani 1 1 d . . . . .
H54A H 0.637385 0.288943 -0.041674 0.039 Uiso 1 1 calc R U . . .
H54B H 0.728579 0.259116 0.094065 0.039 Uiso 1 1 calc R U . . .
H54C H 0.804303 0.286859 0.023679 0.039 Uiso 1 1 calc R U . . .
C55 C 0.8921(3) 0.44091(9) -0.0589(3) 0.0198(5) Uani 1 1 d . . . . .
C56 C 1.0304(3) 0.46145(9) -0.0169(3) 0.0191(5) Uani 1 1 d . . . . .
C57 C 1.1606(3) 0.44177(10) 0.0531(3) 0.0198(5) Uani 1 1 d . . . . .
H57 H 1.176793 0.410726 0.087224 0.024 Uiso 1 1 calc R U . . .
C59 C 1.2156(3) 0.51691(10) 0.0089(3) 0.0204(5) Uani 1 1 d . . . . .
C60 C 1.3043(3) 0.55279(11) 0.0119(3) 0.0273(6) Uani 1 1 d . . . . .
H60 H 1.267608 0.582134 -0.029608 0.033 Uiso 1 1 calc R U . . .
C61 C 1.4463(4) 0.54421(12) 0.0771(3) 0.0311(7) Uani 1 1 d . . . . .
H61 H 1.508388 0.568289 0.081723 0.037 Uiso 1 1 calc R U . . .
C62 C 1.5015(3) 0.50080(12) 0.1368(3) 0.0280(6) Uani 1 1 d . . . . .
H62 H 1.599927 0.495835 0.180293 0.034 Uiso 1 1 calc R U . . .
C63 C 1.4147(3) 0.46535(11) 0.1330(3) 0.0241(6) Uani 1 1 d . . . . .
H63 H 1.452627 0.435943 0.173227 0.029 Uiso 1 1 calc R U . . .
C64 C 1.2695(3) 0.47309(10) 0.0692(3) 0.0197(5) Uani 1 1 d . . . . .
C65 C 1.0246(3) 0.33624(9) 0.0068(3) 0.0171(5) Uani 1 1 d . . . . .
C66 C 1.0554(3) 0.33589(9) -0.1021(3) 0.0198(5) Uani 1 1 d . . . . .
C67 C 1.1688(3) 0.30992(10) -0.0901(3) 0.0225(5) Uani 1 1 d . . . . .
H67 H 1.190560 0.310400 -0.162773 0.027 Uiso 1 1 calc R U . . .
C68 C 1.2509(3) 0.28329(10) 0.0254(3) 0.0230(5) Uani 1 1 d . . . . .
C69 C 1.2231(3) 0.28529(10) 0.1334(3) 0.0227(5) Uani 1 1 d . . . . .
H69 H 1.281125 0.268199 0.214237 0.027 Uiso 1 1 calc R U . . .
C70 C 1.1130(3) 0.31147(9) 0.1279(3) 0.0180(5) Uani 1 1 d . . . . .
C71 C 1.0960(3) 0.31243(11) 0.2539(3) 0.0249(6) Uani 1 1 d . . . . .
H71A H 1.077652 0.344507 0.271429 0.037 Uiso 1 1 calc R U . . .
H71B H 1.181987 0.300997 0.332392 0.037 Uiso 1 1 calc R U . . .
H71C H 1.017125 0.292416 0.239710 0.037 Uiso 1 1 calc R U . . .
C72 C 0.9743(3) 0.36309(11) -0.2326(3) 0.0280(6) Uani 1 1 d . . . . .
H72A H 0.922236 0.341429 -0.308454 0.042 Uiso 1 1 calc R U . . .
H72B H 1.039501 0.381374 -0.250848 0.042 Uiso 1 1 calc R U . . .
H72C H 0.908548 0.384161 -0.223454 0.042 Uiso 1 1 calc R U . . .
C73 C 1.3647(3) 0.25243(13) 0.0289(4) 0.0353(7) Uani 1 1 d . . . . .
H73A H 1.322162 0.225568 -0.031549 0.053 Uiso 1 1 calc R U . . .
H73B H 1.425006 0.241452 0.122492 0.053 Uiso 1 1 calc R U . . .
H73C H 1.420979 0.270219 -0.002059 0.053 Uiso 1 1 calc R U . . .

loop_
_atom_site_aniso_label
_atom_site_aniso_U_11
_atom_site_aniso_U_22
_atom_site_aniso_U_33
_atom_site_aniso_U_23
_atom_site_aniso_U_13
_atom_site_aniso_U_12
Ge1 0.01169(11) 0.01611(12) 0.01770(12) 0.00317(10) 0.00518(9) 0.00141(9)
Ge2 0.01406(11) 0.01425(11) 0.01703(12) 0.00203(10) 0.00645(10) 0.00224(9)
S1 0.0146(3) 0.0183(3) 0.0206(3) -0.0032(2) 0.0047(2) -0.0009(2)
S2 0.0207(3) 0.0168(3) 0.0244(3) 0.0030(2) 0.0125(3) 0.0010(2)
S3 0.0210(3) 0.0179(3) 0.0259(3) 0.0066(2) 0.0108(3) 0.0021(2)
S4 0.0198(3) 0.0249(3) 0.0205(3) -0.0056(3) 0.0063(3) -0.0029(3)
O1 0.0208(10) 0.0239(10) 0.0329(12) -0.0073(9) 0.0090(9) 0.0027(8)
O2 0.0206(10) 0.0233(10) 0.0436(13) 0.0132(9) 0.0158(10) 0.0065(8)
O3 0.0201(10) 0.0251(10) 0.0429(13) 0.0149(9) 0.0140(10) 0.0080(8)
O4 0.0269(11) 0.0253(10) 0.0274(11) -0.0058(8) 0.0113(9) 0.0016(8)
C1 0.0140(11) 0.0182(11) 0.0195(12) 0.0014(9) 0.0063(10) 0.0010(9)
C2 0.0169(12) 0.0199(12) 0.0226(13) 0.0055(10) 0.0096(10) 0.0016(9)
C3 0.0119(10) 0.0175(11) 0.0196(12) 0.0004(9) 0.0058(9) 0.0002(8)
C4 0.0142(11) 0.0193(11) 0.0165(11) 0.0026(9) 0.0043(9) 0.0007(8)
C5 0.0136(10) 0.0193(11) 0.0176(11) 0.0020(10) 0.0043(9) -0.0004(10)
C6 0.0145(11) 0.0213(12) 0.0174(11) -0.0007(9) 0.0065(9) -0.0001(9)
C7 0.0154(11) 0.0181(11) 0.0168(11) 0.0012(9) 0.0064(9) 0.0013(9)
C8 0.0216(13) 0.0218(13) 0.0240(13) 0.0004(10) 0.0120(11) 0.0044(10)
C9 0.0233(14) 0.0282(14) 0.0287(14) 0.0077(11) 0.0151(12) 0.0104(11)
C10 0.0154(12) 0.0380(16) 0.0250(14) 0.0125(12) 0.0089(11) 0.0085(11)
C11 0.0131(11) 0.0290(14) 0.0210(13) 0.0037(10) 0.0044(10) -0.0008(10)
C12 0.0144(11) 0.0196(11) 0.0174(11) 0.0031(9) 0.0063(9) 0.0003(9)
C13 0.0195(12) 0.0170(11) 0.0215(12) 0.0023(9) 0.0108(10) -0.0003(9)
C14 0.0181(12) 0.0184(12) 0.0191(12) 0.0015(9) 0.0070(10) -0.0022(9)
C15 0.0189(12) 0.0198(12) 0.0189(12) -0.0004(9) 0.0084(10) -0.0023(9)
C16 0.0184(13) 0.0268(14) 0.0224(13) -0.0006(11) 0.0075(11) -0.0033(10)
C17 0.0201(13) 0.0351(16) 0.0232(14) -0.0030(12) 0.0087(11) -0.0068(12)
C18 0.0274(15) 0.0304(15) 0.0274(15) -0.0044(12) 0.0161(13) -0.0109(12)
C19 0.0275(14) 0.0232(13) 0.0231(13) -0.0009(10) 0.0145(12) -0.0057(11)
C20 0.0220(13) 0.0208(12) 0.0200(12) -0.0019(10) 0.0122(11) -0.0025(10)
C21 0.0163(11) 0.0183(11) 0.0215(12) 0.0026(9) 0.0069(10) 0.0011(9)
C22 0.0151(11) 0.0217(13) 0.0278(14) 0.0033(10) 0.0077(11) 0.0035(9)
C23 0.0170(12) 0.0250(13) 0.0276(14) -0.0046(11) 0.0096(11) 0.0012(10)
C24 0.0197(12) 0.0276(14) 0.0206(12) -0.0038(10) 0.0100(11) -0.0017(10)
C25 0.0162(11) 0.0228(12) 0.0185(12) 0.0006(9) 0.0058(10) -0.0005(9)
C26 0.0224(14) 0.0375(16) 0.0245(14) 0.0132(12) 0.0099(11) 0.0114(12)
C27 0.0240(15) 0.050(2) 0.0391(18) -0.0024(15) 0.0178(14) 0.0088(14)
C28 0.0230(13) 0.050(2) 0.0208(13) 0.0094(13) 0.0096(11) 0.0057(14)
C29 0.0185(12) 0.0207(12) 0.0228(13) 0.0042(10) 0.0073(10) -0.0008(10)
C30 0.0213(13) 0.0253(14) 0.0262(14) 0.0058(11) 0.0079(11) -0.0038(10)
C31 0.0181(12) 0.0377(16) 0.0195(13) 0.0039(11) 0.0073(10) -0.0032(11)
C32 0.0214(12) 0.0339(16) 0.0183(12) -0.0005(10) 0.0077(10) -0.0005(11)
C33 0.0148(11) 0.0226(12) 0.0183(12) 0.0018(10) 0.0036(9) -0.0005(9)
C34 0.0311(16) 0.0181(13) 0.0365(17) 0.0023(12) 0.0161(14) -0.0032(11)
C35 0.0379(19) 0.059(2) 0.0299(17) 0.0006(16) 0.0194(15) -0.0143(17)
C36 0.0331(16) 0.0229(13) 0.0211(13) -0.0018(10) 0.0095(12) -0.0044(12)
C37 0.0189(12) 0.0187(12) 0.0196(12) 0.0004(9) 0.0079(10) 0.0009(9)
C38 0.0154(10) 0.0210(12) 0.0154(10) -0.0002(10) 0.0039(9) -0.0011(10)
C39 0.0159(12) 0.0222(12) 0.0164(12) 0.0000(9) 0.0054(10) -0.0002(9)
C40 0.0156(11) 0.0213(12) 0.0155(11) 0.0027(9) 0.0063(9) 0.0000(9)
C41 0.0191(12) 0.0243(13) 0.0227(13) 0.0034(10) 0.0088(11) 0.0020(10)
C42 0.0221(13) 0.0311(15) 0.0266(14) 0.0101(12) 0.0128(12) 0.0082(11)
C43 0.0143(12) 0.0478(19) 0.0195(13) 0.0091(12) 0.0061(10) 0.0020(12)
C44 0.0177(12) 0.0389(16) 0.0169(12) 0.0006(11) 0.0054(10) -0.0044(11)
C45 0.0178(12) 0.0254(13) 0.0162(11) 0.0018(9) 0.0065(10) -0.0019(10)
C46 0.0141(10) 0.0162(10) 0.0170(10) 0.0015(9) 0.0063(8) 0.0022(9)
C47 0.0151(11) 0.0180(11) 0.0183(12) 0.0001(9) 0.0048(9) 0.0009(9)
C48 0.0200(12) 0.0245(13) 0.0183(12) -0.0004(10) 0.0070(10) 0.0029(10)
C49 0.0213(12) 0.0289(15) 0.0210(12) 0.0029(10) 0.0103(10) 0.0009(10)
C50 0.0285(15) 0.0220(13) 0.0275(14) 0.0034(11) 0.0154(12) -0.0018(11)
C51 0.0197(12) 0.0171(11) 0.0209(12) 0.0016(9) 0.0085(10) 0.0005(9)
C52 0.0308(15) 0.0196(12) 0.0273(14) -0.0060(11) 0.0142(12) -0.0048(11)
C53 0.0412(19) 0.045(2) 0.0349(17) 0.0018(14) 0.0271(16) -0.0010(15)
C54 0.0321(15) 0.0173(12) 0.0297(15) 0.0006(11) 0.0156(13) -0.0026(11)
C55 0.0192(12) 0.0179(11) 0.0234(13) 0.0052(10) 0.0110(10) 0.0035(9)
C56 0.0194(12) 0.0168(11) 0.0206(12) 0.0040(9) 0.0092(10) 0.0018(9)
C57 0.0178(12) 0.0199(12) 0.0209(12) 0.0025(10) 0.0088(10) 0.0008(9)
C59 0.0209(12) 0.0218(12) 0.0188(12) 0.0021(10) 0.0098(10) -0.0011(10)
C60 0.0282(15) 0.0259(14) 0.0257(14) 0.0066(11) 0.0114(13) -0.0053(12)
C61 0.0281(16) 0.0373(17) 0.0238(15) 0.0048(13) 0.0093(13) -0.0121(13)
C62 0.0193(13) 0.0401(17) 0.0235(14) 0.0026(12) 0.0095(11) -0.0048(12)
C63 0.0189(13) 0.0294(14) 0.0211(13) 0.0032(11) 0.0075(11) 0.0004(11)
C64 0.0183(12) 0.0211(12) 0.0191(12) 0.0023(9) 0.0087(10) 0.0006(10)
C65 0.0168(11) 0.0140(10) 0.0200(12) 0.0000(9) 0.0086(10) 0.0022(8)
C66 0.0189(12) 0.0199(12) 0.0186(12) -0.0003(9) 0.0075(10) 0.0001(9)
C67 0.0208(12) 0.0257(13) 0.0219(12) -0.0021(10) 0.0112(11) 0.0020(10)
C68 0.0170(12) 0.0234(13) 0.0262(14) -0.0035(11) 0.0086(11) 0.0041(10)
C69 0.0183(12) 0.0211(12) 0.0235(13) -0.0007(10) 0.0060(10) 0.0047(10)
C70 0.0168(11) 0.0168(11) 0.0182(11) -0.0006(9) 0.0066(9) 0.0009(9)
C71 0.0249(14) 0.0297(14) 0.0183(12) 0.0038(10) 0.0091(11) 0.0072(11)
C72 0.0281(14) 0.0357(16) 0.0237(13) 0.0074(11) 0.0153(12) 0.0078(12)
C73 0.0245(15) 0.0433(19) 0.0376(17) -0.0018(14) 0.0145(14) 0.0135(13)

_geom_special_details            
;
 All esds (except the esd in the dihedral angle between two l.s. planes)
 are estimated using the full covariance matrix.  The cell esds are taken
 into account individually in the estimation of esds in distances, angles
 and torsion angles; correlations between esds in cell parameters are only
 used when they are defined by crystal symmetry.  An approximate (isotropic)
 treatment of cell esds is used for estimating esds involving l.s. planes.
;

loop_
_geom_bond_atom_site_label_1
_geom_bond_atom_site_label_2
_geom_bond_distance
_geom_bond_site_symmetry_2
_geom_bond_publ_flag
Ge1 C3 1.956(3) . ?
Ge1 C4 1.967(3) . ?
Ge1 C1 2.031(3) . ?
Ge1 C2 2.035(3) . ?
Ge2 C65 1.956(3) . ?
Ge2 C46 1.968(2) . ?
Ge2 C55 2.027(3) . ?
Ge2 C37 2.036(3) . ?
S1 C12 1.737(3) . ?
S1 C5 1.754(3) . ?
S2 C20 1.736(3) . ?
S2 C13 1.759(3) . ?
S3 C59 1.734(3) . ?
S3 C56 1.747(3) . ?
S4 C45 1.739(3) . ?
S4 C38 1.755(3) . ?
O1 C1 1.224(3) . ?
O2 C2 1.220(3) . ?
O3 C55 1.223(3) . ?
O4 C37 1.223(3) . ?
C1 C5 1.462(4) . ?
C2 C13 1.475(4) . ?
C3 C21 1.406(4) . ?
C3 C25 1.411(4) . ?
C4 C33 1.409(4) . ?
C4 C29 1.414(4) . ?
C5 C6 1.365(4) . ?
C6 C7 1.429(4) . ?
C6 H6 0.9500 . ?
C7 C8 1.400(4) . ?
C7 C12 1.412(4) . ?
C8 C9 1.373(4) . ?
C8 H8 0.9500 . ?
C9 C10 1.404(5) . ?
C9 H9 0.9500 . ?
C10 C11 1.374(4) . ?
C10 H10 0.9500 . ?
C11 C12 1.398(4) . ?
C11 H11 0.9500 . ?
C13 C14 1.368(4) . ?
C14 C15 1.430(4) . ?
C14 H14 0.9500 . ?
C15 C16 1.399(4) . ?
C15 C20 1.410(4) . ?
C16 C17 1.383(4) . ?
C16 H16 0.9500 . ?
C17 C18 1.397(5) . ?
C17 H17 0.9500 . ?
C18 C19 1.379(4) . ?
C18 H18 0.9500 . ?
C19 C20 1.397(4) . ?
C19 H19 0.9500 . ?
C21 C22 1.395(4) . ?
C21 C26 1.506(4) . ?
C22 C23 1.389(4) . ?
C22 H22 0.9500 . ?
C23 C24 1.383(4) . ?
C23 C27 1.503(4) . ?
C24 C25 1.393(4) . ?
C24 H24 0.9500 . ?
C25 C28 1.509(4) . ?
C26 H26A 0.9800 . ?
C26 H26B 0.9800 . ?
C26 H26C 0.9800 . ?
C27 H27A 0.9800 . ?
C27 H27B 0.9800 . ?
C27 H27C 0.9800 . ?
C28 H28A 0.9800 . ?
C28 H28B 0.9800 . ?
C28 H28C 0.9800 . ?
C29 C30 1.389(4) . ?
C29 C34 1.509(4) . ?
C30 C31 1.389(4) . ?
C30 H30 0.9500 . ?
C31 C32 1.384(4) . ?
C31 C35 1.512(4) . ?
C32 C33 1.398(4) . ?
C32 H32 0.9500 . ?
C33 C36 1.507(4) . ?
C34 H34A 0.9800 . ?
C34 H34B 0.9800 . ?
C34 H34C 0.9800 . ?
C35 H35A 0.9800 . ?
C35 H35B 0.9800 . ?
C35 H35C 0.9800 . ?
C36 H36A 0.9800 . ?
C36 H36B 0.9800 . ?
C36 H36C 0.9800 . ?
C37 C38 1.469(4) . ?
C38 C39 1.357(4) . ?
C39 C40 1.427(4) . ?
C39 H39 0.9500 . ?
C40 C41 1.402(4) . ?
C40 C45 1.410(4) . ?
C41 C42 1.381(4) . ?
C41 H41 0.9500 . ?
C42 C43 1.402(5) . ?
C42 H42 0.9500 . ?
C43 C44 1.377(5) . ?
C43 H43 0.9500 . ?
C44 C45 1.401(4) . ?
C44 H44 0.9500 . ?
C46 C47 1.406(4) . ?
C46 C51 1.406(4) . ?
C47 C48 1.396(4) . ?
C47 C52 1.509(4) . ?
C48 C49 1.389(4) . ?
C48 H48 0.9500 . ?
C49 C50 1.385(4) . ?
C49 C53 1.511(4) . ?
C50 C51 1.392(4) . ?
C50 H50 0.9500 . ?
C51 C54 1.511(4) . ?
C52 H52A 0.9800 . ?
C52 H52B 0.9800 . ?
C52 H52C 0.9800 . ?
C53 H53A 0.9800 . ?
C53 H53B 0.9800 . ?
C53 H53C 0.9800 . ?
C54 H54A 0.9800 . ?
C54 H54B 0.9800 . ?
C54 H54C 0.9800 . ?
C55 C56 1.467(4) . ?
C56 C57 1.367(4) . ?
C57 C64 1.428(4) . ?
C57 H57 0.9500 . ?
C59 C60 1.400(4) . ?
C59 C64 1.411(4) . ?
C60 C61 1.377(5) . ?
C60 H60 0.9500 . ?
C61 C62 1.402(5) . ?
C61 H61 0.9500 . ?
C62 C63 1.374(4) . ?
C62 H62 0.9500 . ?
C63 C64 1.404(4) . ?
C63 H63 0.9500 . ?
C65 C66 1.412(4) . ?
C65 C70 1.415(4) . ?
C66 C67 1.392(4) . ?
C66 C72 1.506(4) . ?
C67 C68 1.390(4) . ?
C67 H67 0.9500 . ?
C68 C69 1.382(4) . ?
C68 C73 1.508(4) . ?
C69 C70 1.391(4) . ?
C69 H69 0.9500 . ?
C70 C71 1.508(4) . ?
C71 H71A 0.9800 . ?
C71 H71B 0.9800 . ?
C71 H71C 0.9800 . ?
C72 H72A 0.9800 . ?
C72 H72B 0.9800 . ?
C72 H72C 0.9800 . ?
C73 H73A 0.9800 . ?
C73 H73B 0.9800 . ?
C73 H73C 0.9800 . ?

loop_
_geom_angle_atom_site_label_1
_geom_angle_atom_site_label_2
_geom_angle_atom_site_label_3
_geom_angle
_geom_angle_site_symmetry_1
_geom_angle_site_symmetry_3
_geom_angle_publ_flag
C3 Ge1 C4 120.60(11) . . ?
C3 Ge1 C1 107.49(11) . . ?
C4 Ge1 C1 101.67(11) . . ?
C3 Ge1 C2 104.81(11) . . ?
C4 Ge1 C2 114.43(11) . . ?
C1 Ge1 C2 106.96(11) . . ?
C65 Ge2 C46 119.05(11) . . ?
C65 Ge2 C55 109.52(11) . . ?
C46 Ge2 C55 111.22(11) . . ?
C65 Ge2 C37 106.33(11) . . ?
C46 Ge2 C37 104.32(11) . . ?
C55 Ge2 C37 105.26(11) . . ?
C12 S1 C5 90.86(13) . . ?
C20 S2 C13 90.99(13) . . ?
C59 S3 C56 90.58(13) . . ?
C45 S4 C38 90.46(13) . . ?
O1 C1 C5 119.9(2) . . ?
O1 C1 Ge1 119.2(2) . . ?
C5 C1 Ge1 120.90(19) . . ?
O2 C2 C13 119.0(3) . . ?
O2 C2 Ge1 119.4(2) . . ?
C13 C2 Ge1 121.55(19) . . ?
C21 C3 C25 119.2(2) . . ?
C21 C3 Ge1 124.3(2) . . ?
C25 C3 Ge1 115.89(19) . . ?
C33 C4 C29 119.2(3) . . ?
C33 C4 Ge1 123.3(2) . . ?
C29 C4 Ge1 117.2(2) . . ?
C6 C5 C1 129.3(2) . . ?
C6 C5 S1 112.60(19) . . ?
C1 C5 S1 118.1(2) . . ?
C5 C6 C7 112.9(2) . . ?
C5 C6 H6 123.5 . . ?
C7 C6 H6 123.5 . . ?
C8 C7 C12 119.6(2) . . ?
C8 C7 C6 128.5(3) . . ?
C12 C7 C6 111.9(2) . . ?
C9 C8 C7 119.3(3) . . ?
C9 C8 H8 120.3 . . ?
C7 C8 H8 120.3 . . ?
C8 C9 C10 120.5(3) . . ?
C8 C9 H9 119.8 . . ?
C10 C9 H9 119.8 . . ?
C11 C10 C9 121.6(3) . . ?
C11 C10 H10 119.2 . . ?
C9 C10 H10 119.2 . . ?
C10 C11 C12 118.2(3) . . ?
C10 C11 H11 120.9 . . ?
C12 C11 H11 120.9 . . ?
C11 C12 C7 120.9(3) . . ?
C11 C12 S1 127.3(2) . . ?
C7 C12 S1 111.76(19) . . ?
C14 C13 C2 131.0(3) . . ?
C14 C13 S2 112.2(2) . . ?
C2 C13 S2 116.8(2) . . ?
C13 C14 C15 113.1(2) . . ?
C13 C14 H14 123.5 . . ?
C15 C14 H14 123.5 . . ?
C16 C15 C20 119.8(3) . . ?
C16 C15 C14 128.4(3) . . ?
C20 C15 C14 111.8(2) . . ?
C17 C16 C15 118.6(3) . . ?
C17 C16 H16 120.7 . . ?
C15 C16 H16 120.7 . . ?
C16 C17 C18 121.1(3) . . ?
C16 C17 H17 119.5 . . ?
C18 C17 H17 119.5 . . ?
C19 C18 C17 121.3(3) . . ?
C19 C18 H18 119.3 . . ?
C17 C18 H18 119.3 . . ?
C18 C19 C20 118.0(3) . . ?
C18 C19 H19 121.0 . . ?
C20 C19 H19 121.0 . . ?
C19 C20 C15 121.2(3) . . ?
C19 C20 S2 127.0(2) . . ?
C15 C20 S2 111.8(2) . . ?
C22 C21 C3 119.5(3) . . ?
C22 C21 C26 117.2(2) . . ?
C3 C21 C26 123.2(2) . . ?
C23 C22 C21 121.7(3) . . ?
C23 C22 H22 119.1 . . ?
C21 C22 H22 119.1 . . ?
C24 C23 C22 118.1(3) . . ?
C24 C23 C27 120.6(3) . . ?
C22 C23 C27 121.3(3) . . ?
C23 C24 C25 122.2(3) . . ?
C23 C24 H24 118.9 . . ?
C25 C24 H24 118.9 . . ?
C24 C25 C3 119.2(2) . . ?
C24 C25 C28 116.8(3) . . ?
C3 C25 C28 123.9(2) . . ?
C21 C26 H26A 109.5 . . ?
C21 C26 H26B 109.5 . . ?
H26A C26 H26B 109.5 . . ?
C21 C26 H26C 109.5 . . ?
H26A C26 H26C 109.5 . . ?
H26B C26 H26C 109.5 . . ?
C23 C27 H27A 109.5 . . ?
C23 C27 H27B 109.5 . . ?
H27A C27 H27B 109.5 . . ?
C23 C27 H27C 109.5 . . ?
H27A C27 H27C 109.5 . . ?
H27B C27 H27C 109.5 . . ?
C25 C28 H28A 109.5 . . ?
C25 C28 H28B 109.5 . . ?
H28A C28 H28B 109.5 . . ?
C25 C28 H28C 109.5 . . ?
H28A C28 H28C 109.5 . . ?
H28B C28 H28C 109.5 . . ?
C30 C29 C4 119.4(3) . . ?
C30 C29 C34 117.3(3) . . ?
C4 C29 C34 123.2(3) . . ?
C31 C30 C29 122.0(3) . . ?
C31 C30 H30 119.0 . . ?
C29 C30 H30 119.0 . . ?
C32 C31 C30 118.2(3) . . ?
C32 C31 C35 122.0(3) . . ?
C30 C31 C35 119.8(3) . . ?
C31 C32 C33 122.1(3) . . ?
C31 C32 H32 119.0 . . ?
C33 C32 H32 119.0 . . ?
C32 C33 C4 119.2(3) . . ?
C32 C33 C36 117.9(3) . . ?
C4 C33 C36 123.0(3) . . ?
C29 C34 H34A 109.5 . . ?
C29 C34 H34B 109.5 . . ?
H34A C34 H34B 109.5 . . ?
C29 C34 H34C 109.5 . . ?
H34A C34 H34C 109.5 . . ?
H34B C34 H34C 109.5 . . ?
C31 C35 H35A 109.5 . . ?
C31 C35 H35B 109.5 . . ?
H35A C35 H35B 109.5 . . ?
C31 C35 H35C 109.5 . . ?
H35A C35 H35C 109.5 . . ?
H35B C35 H35C 109.5 . . ?
C33 C36 H36A 109.5 . . ?
C33 C36 H36B 109.5 . . ?
H36A C36 H36B 109.5 . . ?
C33 C36 H36C 109.5 . . ?
H36A C36 H36C 109.5 . . ?
H36B C36 H36C 109.5 . . ?
O4 C37 C38 120.8(3) . . ?
O4 C37 Ge2 119.9(2) . . ?
C38 C37 Ge2 119.22(19) . . ?
C39 C38 C37 128.6(2) . . ?
C39 C38 S4 112.7(2) . . ?
C37 C38 S4 118.7(2) . . ?
C38 C39 C40 113.3(2) . . ?
C38 C39 H39 123.4 . . ?
C40 C39 H39 123.4 . . ?
C41 C40 C45 119.9(3) . . ?
C41 C40 C39 128.6(3) . . ?
C45 C40 C39 111.5(2) . . ?
C42 C41 C40 119.2(3) . . ?
C42 C41 H41 120.4 . . ?
C40 C41 H41 120.4 . . ?
C41 C42 C43 120.0(3) . . ?
C41 C42 H42 120.0 . . ?
C43 C42 H42 120.0 . . ?
C44 C43 C42 122.1(3) . . ?
C44 C43 H43 118.9 . . ?
C42 C43 H43 118.9 . . ?
C43 C44 C45 117.9(3) . . ?
C43 C44 H44 121.1 . . ?
C45 C44 H44 121.1 . . ?
C44 C45 C40 120.8(3) . . ?
C44 C45 S4 127.2(2) . . ?
C40 C45 S4 112.0(2) . . ?
C47 C46 C51 119.2(2) . . ?
C47 C46 Ge2 123.9(2) . . ?
C51 C46 Ge2 116.77(19) . . ?
C48 C47 C46 119.2(2) . . ?
C48 C47 C52 117.4(2) . . ?
C46 C47 C52 123.4(2) . . ?
C49 C48 C47 122.2(3) . . ?
C49 C48 H48 118.9 . . ?
C47 C48 H48 118.9 . . ?
C50 C49 C48 117.8(3) . . ?
C50 C49 C53 121.4(3) . . ?
C48 C49 C53 120.8(3) . . ?
C49 C50 C51 122.0(3) . . ?
C49 C50 H50 119.0 . . ?
C51 C50 H50 119.0 . . ?
C50 C51 C46 119.6(3) . . ?
C50 C51 C54 117.9(2) . . ?
C46 C51 C54 122.6(2) . . ?
C47 C52 H52A 109.5 . . ?
C47 C52 H52B 109.5 . . ?
H52A C52 H52B 109.5 . . ?
C47 C52 H52C 109.5 . . ?
H52A C52 H52C 109.5 . . ?
H52B C52 H52C 109.5 . . ?
C49 C53 H53A 109.5 . . ?
C49 C53 H53B 109.5 . . ?
H53A C53 H53B 109.5 . . ?
C49 C53 H53C 109.5 . . ?
H53A C53 H53C 109.5 . . ?
H53B C53 H53C 109.5 . . ?
C51 C54 H54A 109.5 . . ?
C51 C54 H54B 109.5 . . ?
H54A C54 H54B 109.5 . . ?
C51 C54 H54C 109.5 . . ?
H54A C54 H54C 109.5 . . ?
H54B C54 H54C 109.5 . . ?
O3 C55 C56 119.1(2) . . ?
O3 C55 Ge2 117.6(2) . . ?
C56 C55 Ge2 123.25(19) . . ?
C57 C56 C55 129.7(3) . . ?
C57 C56 S3 113.1(2) . . ?
C55 C56 S3 117.2(2) . . ?
C56 C57 C64 112.5(2) . . ?
C56 C57 H57 123.8 . . ?
C64 C57 H57 123.8 . . ?
C60 C59 C64 121.2(3) . . ?
C60 C59 S3 126.7(2) . . ?
C64 C59 S3 112.1(2) . . ?
C61 C60 C59 117.9(3) . . ?
C61 C60 H60 121.0 . . ?
C59 C60 H60 121.0 . . ?
C60 C61 C62 121.6(3) . . ?
C60 C61 H61 119.2 . . ?
C62 C61 H61 119.2 . . ?
C63 C62 C61 120.7(3) . . ?
C63 C62 H62 119.7 . . ?
C61 C62 H62 119.7 . . ?
C62 C63 C64 119.3(3) . . ?
C62 C63 H63 120.4 . . ?
C64 C63 H63 120.4 . . ?
C63 C64 C59 119.3(3) . . ?
C63 C64 C57 129.0(3) . . ?
C59 C64 C57 111.7(2) . . ?
C66 C65 C70 119.0(2) . . ?
C66 C65 Ge2 116.94(19) . . ?
C70 C65 Ge2 123.9(2) . . ?
C67 C66 C65 119.4(2) . . ?
C67 C66 C72 116.5(2) . . ?
C65 C66 C72 124.0(2) . . ?
C68 C67 C66 121.7(3) . . ?
C68 C67 H67 119.2 . . ?
C66 C67 H67 119.2 . . ?
C69 C68 C67 118.3(3) . . ?
C69 C68 C73 121.8(3) . . ?
C67 C68 C73 119.8(3) . . ?
C68 C69 C70 122.2(3) . . ?
C68 C69 H69 118.9 . . ?
C70 C69 H69 118.9 . . ?
C69 C70 C65 119.1(2) . . ?
C69 C70 C71 117.5(2) . . ?
C65 C70 C71 123.3(2) . . ?
C70 C71 H71A 109.5 . . ?
C70 C71 H71B 109.5 . . ?
H71A C71 H71B 109.5 . . ?
C70 C71 H71C 109.5 . . ?
H71A C71 H71C 109.5 . . ?
H71B C71 H71C 109.5 . . ?
C66 C72 H72A 109.5 . . ?
C66 C72 H72B 109.5 . . ?
H72A C72 H72B 109.5 . . ?
C66 C72 H72C 109.5 . . ?
H72A C72 H72C 109.5 . . ?
H72B C72 H72C 109.5 . . ?
C68 C73 H73A 109.5 . . ?
C68 C73 H73B 109.5 . . ?
H73A C73 H73B 109.5 . . ?
C68 C73 H73C 109.5 . . ?
H73A C73 H73C 109.5 . . ?
H73B C73 H73C 109.5 . . ?

loop_
_geom_torsion_atom_site_label_1
_geom_torsion_atom_site_label_2
_geom_torsion_atom_site_label_3
_geom_torsion_atom_site_label_4
_geom_torsion
_geom_torsion_site_symmetry_1
_geom_torsion_site_symmetry_2
_geom_torsion_site_symmetry_3
_geom_torsion_site_symmetry_4
_geom_torsion_publ_flag
O1 C1 C5 C6 -179.5(3) . . . . ?
Ge1 C1 C5 C6 -1.4(4) . . . . ?
O1 C1 C5 S1 1.4(4) . . . . ?
Ge1 C1 C5 S1 179.49(14) . . . . ?
C12 S1 C5 C6 -0.7(2) . . . . ?
C12 S1 C5 C1 178.6(2) . . . . ?
C1 C5 C6 C7 -178.0(3) . . . . ?
S1 C5 C6 C7 1.1(3) . . . . ?
C5 C6 C7 C8 177.1(3) . . . . ?
C5 C6 C7 C12 -1.1(3) . . . . ?
C12 C7 C8 C9 0.2(4) . . . . ?
C6 C7 C8 C9 -177.9(3) . . . . ?
C7 C8 C9 C10 -0.4(4) . . . . ?
C8 C9 C10 C11 0.2(5) . . . . ?
C9 C10 C11 C12 0.1(4) . . . . ?
C10 C11 C12 C7 -0.2(4) . . . . ?
C10 C11 C12 S1 177.3(2) . . . . ?
C8 C7 C12 C11 0.0(4) . . . . ?
C6 C7 C12 C11 178.4(2) . . . . ?
C8 C7 C12 S1 -177.8(2) . . . . ?
C6 C7 C12 S1 0.6(3) . . . . ?
C5 S1 C12 C11 -177.7(3) . . . . ?
C5 S1 C12 C7 0.0(2) . . . . ?
O2 C2 C13 C14 -176.8(3) . . . . ?
Ge1 C2 C13 C14 7.0(4) . . . . ?
O2 C2 C13 S2 6.2(4) . . . . ?
Ge1 C2 C13 S2 -169.93(14) . . . . ?
C20 S2 C13 C14 -0.3(2) . . . . ?
C20 S2 C13 C2 177.2(2) . . . . ?
C2 C13 C14 C15 -177.1(3) . . . . ?
S2 C13 C14 C15 0.0(3) . . . . ?
C13 C14 C15 C16 179.8(3) . . . . ?
C13 C14 C15 C20 0.4(4) . . . . ?
C20 C15 C16 C17 0.6(4) . . . . ?
C14 C15 C16 C17 -178.9(3) . . . . ?
C15 C16 C17 C18 0.4(5) . . . . ?
C16 C17 C18 C19 -0.5(5) . . . . ?
C17 C18 C19 C20 -0.5(4) . . . . ?
C18 C19 C20 C15 1.5(4) . . . . ?
C18 C19 C20 S2 179.8(2) . . . . ?
C16 C15 C20 C19 -1.6(4) . . . . ?
C14 C15 C20 C19 177.9(3) . . . . ?
C16 C15 C20 S2 179.9(2) . . . . ?
C14 C15 C20 S2 -0.6(3) . . . . ?
C13 S2 C20 C19 -177.9(3) . . . . ?
C13 S2 C20 C15 0.5(2) . . . . ?
C25 C3 C21 C22 1.7(4) . . . . ?
Ge1 C3 C21 C22 171.8(2) . . . . ?
C25 C3 C21 C26 -176.5(3) . . . . ?
Ge1 C3 C21 C26 -6.4(4) . . . . ?
C3 C21 C22 C23 -2.3(4) . . . . ?
C26 C21 C22 C23 176.0(3) . . . . ?
C21 C22 C23 C24 1.2(4) . . . . ?
C21 C22 C23 C27 -177.3(3) . . . . ?
C22 C23 C24 C25 0.6(4) . . . . ?
C27 C23 C24 C25 179.0(3) . . . . ?
C23 C24 C25 C3 -1.1(4) . . . . ?
C23 C24 C25 C28 -178.5(3) . . . . ?
C21 C3 C25 C24 -0.1(4) . . . . ?
Ge1 C3 C25 C24 -170.9(2) . . . . ?
C21 C3 C25 C28 177.1(3) . . . . ?
Ge1 C3 C25 C28 6.2(4) . . . . ?
C33 C4 C29 C30 -0.3(4) . . . . ?
Ge1 C4 C29 C30 172.9(2) . . . . ?
C33 C4 C29 C34 -179.3(3) . . . . ?
Ge1 C4 C29 C34 -6.1(4) . . . . ?
C4 C29 C30 C31 -1.7(4) . . . . ?
C34 C29 C30 C31 177.3(3) . . . . ?
C29 C30 C31 C32 2.5(4) . . . . ?
C29 C30 C31 C35 -177.7(3) . . . . ?
C30 C31 C32 C33 -1.3(4) . . . . ?
C35 C31 C32 C33 178.9(3) . . . . ?
C31 C32 C33 C4 -0.6(4) . . . . ?
C31 C32 C33 C36 -179.9(3) . . . . ?
C29 C4 C33 C32 1.4(4) . . . . ?
Ge1 C4 C33 C32 -171.4(2) . . . . ?
C29 C4 C33 C36 -179.3(3) . . . . ?
Ge1 C4 C33 C36 8.0(4) . . . . ?
O4 C37 C38 C39 -176.3(3) . . . . ?
Ge2 C37 C38 C39 7.8(4) . . . . ?
O4 C37 C38 S4 2.9(4) . . . . ?
Ge2 C37 C38 S4 -173.05(14) . . . . ?
C45 S4 C38 C39 0.5(2) . . . . ?
C45 S4 C38 C37 -178.7(2) . . . . ?
C37 C38 C39 C40 178.2(3) . . . . ?
S4 C38 C39 C40 -1.0(3) . . . . ?
C38 C39 C40 C41 -177.4(3) . . . . ?
C38 C39 C40 C45 1.1(3) . . . . ?
C45 C40 C41 C42 -0.1(4) . . . . ?
C39 C40 C41 C42 178.3(3) . . . . ?
C40 C41 C42 C43 0.6(4) . . . . ?
C41 C42 C43 C44 0.1(5) . . . . ?
C42 C43 C44 C45 -1.4(4) . . . . ?
C43 C44 C45 C40 1.9(4) . . . . ?
C43 C44 C45 S4 -177.1(2) . . . . ?
C41 C40 C45 C44 -1.2(4) . . . . ?
C39 C40 C45 C44 -179.9(3) . . . . ?
C41 C40 C45 S4 178.0(2) . . . . ?
C39 C40 C45 S4 -0.7(3) . . . . ?
C38 S4 C45 C44 179.2(3) . . . . ?
C38 S4 C45 C40 0.1(2) . . . . ?
C51 C46 C47 C48 -2.0(4) . . . . ?
Ge2 C46 C47 C48 173.05(19) . . . . ?
C51 C46 C47 C52 178.1(3) . . . . ?
Ge2 C46 C47 C52 -6.9(4) . . . . ?
C46 C47 C48 C49 1.7(4) . . . . ?
C52 C47 C48 C49 -178.4(3) . . . . ?
C47 C48 C49 C50 0.3(4) . . . . ?
C47 C48 C49 C53 -179.9(3) . . . . ?
C48 C49 C50 C51 -1.9(4) . . . . ?
C53 C49 C50 C51 178.3(3) . . . . ?
C49 C50 C51 C46 1.6(4) . . . . ?
C49 C50 C51 C54 -178.2(3) . . . . ?
C47 C46 C51 C50 0.4(4) . . . . ?
Ge2 C46 C51 C50 -175.0(2) . . . . ?
C47 C46 C51 C54 -179.8(3) . . . . ?
Ge2 C46 C51 C54 4.8(3) . . . . ?
O3 C55 C56 C57 -178.3(3) . . . . ?
Ge2 C55 C56 C57 0.3(4) . . . . ?
O3 C55 C56 S3 -0.5(4) . . . . ?
Ge2 C55 C56 S3 178.09(15) . . . . ?
C59 S3 C56 C57 0.2(2) . . . . ?
C59 S3 C56 C55 -178.0(2) . . . . ?
C55 C56 C57 C64 177.6(3) . . . . ?
S3 C56 C57 C64 -0.3(3) . . . . ?
C56 S3 C59 C60 179.4(3) . . . . ?
C56 S3 C59 C64 -0.1(2) . . . . ?
C64 C59 C60 C61 -0.7(5) . . . . ?
S3 C59 C60 C61 179.8(3) . . . . ?
C59 C60 C61 C62 1.1(5) . . . . ?
C60 C61 C62 C63 -0.6(5) . . . . ?
C61 C62 C63 C64 -0.3(5) . . . . ?
C62 C63 C64 C59 0.7(4) . . . . ?
C62 C63 C64 C57 180.0(3) . . . . ?
C60 C59 C64 C63 -0.2(4) . . . . ?
S3 C59 C64 C63 179.3(2) . . . . ?
C60 C59 C64 C57 -179.6(3) . . . . ?
S3 C59 C64 C57 0.0(3) . . . . ?
C56 C57 C64 C63 -179.1(3) . . . . ?
C56 C57 C64 C59 0.2(4) . . . . ?
C70 C65 C66 C67 2.3(4) . . . . ?
Ge2 C65 C66 C67 179.5(2) . . . . ?
C70 C65 C66 C72 -176.4(3) . . . . ?
Ge2 C65 C66 C72 0.8(4) . . . . ?
C65 C66 C67 C68 1.6(4) . . . . ?
C72 C66 C67 C68 -179.7(3) . . . . ?
C66 C67 C68 C69 -3.9(4) . . . . ?
C66 C67 C68 C73 174.7(3) . . . . ?
C67 C68 C69 C70 2.5(4) . . . . ?
C73 C68 C69 C70 -176.1(3) . . . . ?
C68 C69 C70 C65 1.2(4) . . . . ?
C68 C69 C70 C71 -177.8(3) . . . . ?
C66 C65 C70 C69 -3.6(4) . . . . ?
Ge2 C65 C70 C69 179.4(2) . . . . ?
C66 C65 C70 C71 175.4(3) . . . . ?
Ge2 C65 C70 C71 -1.6(4) . . . . ?

loop_
_geom_hbond_atom_site_label_D
_geom_hbond_atom_site_label_H
_geom_hbond_atom_site_label_A
_geom_hbond_distance_DH
_geom_hbond_distance_HA
_geom_hbond_distance_DA
_geom_hbond_angle_DHA
_geom_hbond_site_symmetry_A
_geom_hbond_publ_flag
C6 H6 O2 0.95 2.52 3.054(3) 115.8 . yes
C39 H39 O3 0.95 2.50 3.064(4) 118.4 . yes
C60 H60 S1 0.95 3.02 3.800(3) 140.5 1_554 yes

_refine_diff_density_max         0.465
_refine_diff_density_min         -0.799
_refine_diff_density_rms         0.063

_shelx_res_file                  
;
TITL AT1097_a.res in P2(1)
    AT1097_a.res
    created by SHELXL-2018/3 at 14:04:12 on 08-Oct-2020
REM Old TITL AT1097 in P2(1)
REM SHELXT solution in P2(1)
REM R1 0.059, Rweak 0.024, Alpha 0.004, Orientation as input
REM Flack x = 0.427 ( 0.003 ) from Parsons' quotients
REM Formula found by SHELXT: C72 Ge2 O4 S4
CELL 0.71073 10.9006 28.6448 11.1809 90 118.948 90
ZERR 4 0.0005 0.0012 0.0005 0 0.002 0
LATT -1
SYMM -X,0.5+Y,-Z
SFAC C H Ge O S
UNIT 144 128 4 8 8

L.S. 10
PLAN  10
SIZE 0.09 0.15 0.39
TEMP -173.11
CONF
BOND $H
LIST 6
HTAB
fmap 2
acta
MORE -1
TWIN -1 0 0 0 -1 0 0 0 -1 2
OMIT -3 3 9
OMIT -6 15 9
HTAB C6 O2
HTAB C39 O3
EQIV $2 x, y, z-1
HTAB C60 S1_$2

WGHT    0.020200    1.264700
BASF   0.41919
FVAR       0.42172
GE1   3    0.889841    0.648859    0.517092    11.00000    0.01169    0.01611 =
         0.01770    0.00317    0.00518    0.00141
GE2   3    0.864745    0.374031   -0.017278    11.00000    0.01406    0.01425 =
         0.01703    0.00203    0.00645    0.00224
S1    5    1.350954    0.667896    0.869746    11.00000    0.01462    0.01829 =
         0.02062   -0.00322    0.00474   -0.00089
S2    5    0.720619    0.502091    0.552172    11.00000    0.02074    0.01677 =
         0.02442    0.00301    0.01250    0.00104
S3    5    1.034368    0.519095   -0.065880    11.00000    0.02101    0.01788 =
         0.02587    0.00662    0.01081    0.00206
S4    5    0.410254    0.346014   -0.371646    11.00000    0.01978    0.02493 =
         0.02052   -0.00563    0.00629   -0.00293
O1    4    1.062235    0.702944    0.751935    11.00000    0.02082    0.02385 =
         0.03293   -0.00726    0.00901    0.00269
O2    4    0.968118    0.555065    0.601977    11.00000    0.02059    0.02327 =
         0.04357    0.01323    0.01582    0.00650
O3    4    0.787228    0.464652   -0.124328    11.00000    0.02012    0.02507 =
         0.04292    0.01490    0.01396    0.00799
O4    4    0.709273    0.317398   -0.252794    11.00000    0.02690    0.02529 =
         0.02745   -0.00582    0.01134    0.00161
C1    1    1.067682    0.669980    0.685050    11.00000    0.01397    0.01818 =
         0.01949    0.00140    0.00629    0.00104
C2    1    0.864851    0.579851    0.542833    11.00000    0.01695    0.01990 =
         0.02259    0.00555    0.00964    0.00159
C3    1    0.731864    0.679706    0.521312    11.00000    0.01186    0.01748 =
         0.01957    0.00045    0.00581    0.00015
C4    1    0.934654    0.662349    0.370066    11.00000    0.01424    0.01932 =
         0.01655    0.00263    0.00427    0.00070
C5    1    1.202046    0.647295    0.724154    11.00000    0.01356    0.01932 =
         0.01762    0.00204    0.00433   -0.00038
C6    1    1.231311    0.610692    0.663900    11.00000    0.01446    0.02130 =
         0.01738   -0.00072    0.00648   -0.00007
AFIX  43
H6    2    1.162973    0.595723    0.583181    11.00000   -1.20000
AFIX   0
C7    1    1.375502    0.597257    0.734968    11.00000    0.01536    0.01810 =
         0.01677    0.00118    0.00641    0.00132
C8    1    1.441165    0.560325    0.706039    11.00000    0.02161    0.02181 =
         0.02399    0.00041    0.01203    0.00439
AFIX  43
H8    2    1.389176    0.540951    0.628699    11.00000   -1.20000
AFIX   0
C9    1    1.581511    0.552400    0.790633    11.00000    0.02334    0.02817 =
         0.02868    0.00772    0.01505    0.01037
AFIX  43
H9    2    1.626628    0.527287    0.771945    11.00000   -1.20000
AFIX   0
C10   1    1.658805    0.581150    0.904555    11.00000    0.01540    0.03796 =
         0.02497    0.01247    0.00887    0.00851
AFIX  43
H10   2    1.755867    0.575165    0.961643    11.00000   -1.20000
AFIX   0
C11   1    1.597494    0.617719    0.935469    11.00000    0.01308    0.02897 =
         0.02104    0.00370    0.00444   -0.00076
AFIX  43
H11   2    1.650782    0.636974    1.012758    11.00000   -1.20000
AFIX   0
C12   1    1.454481    0.625813    0.850022    11.00000    0.01443    0.01957 =
         0.01745    0.00313    0.00627    0.00030
C13   1    0.725177    0.559586    0.499274    11.00000    0.01952    0.01704 =
         0.02154    0.00231    0.01077   -0.00033
C14   1    0.594124    0.578541    0.427323    11.00000    0.01808    0.01839 =
         0.01911    0.00146    0.00702   -0.00216
AFIX  43
H14   2    0.577182    0.609298    0.391019    11.00000   -1.20000
AFIX   0
C15   1    0.485167    0.547311    0.412328    11.00000    0.01887    0.01978 =
         0.01889   -0.00035    0.00844   -0.00232
C16   1    0.340386    0.555134    0.345632    11.00000    0.01841    0.02678 =
         0.02244   -0.00058    0.00749   -0.00330
AFIX  43
H16   2    0.302538    0.584004    0.301197    11.00000   -1.20000
AFIX   0
C17   1    0.253535    0.519963    0.345745    11.00000    0.02006    0.03508 =
         0.02318   -0.00299    0.00874   -0.00676
AFIX  43
H17   2    0.154988    0.524744    0.300272    11.00000   -1.20000
AFIX   0
C18   1    0.308331    0.477516    0.411631    11.00000    0.02741    0.03043 =
         0.02744   -0.00440    0.01611   -0.01086
AFIX  43
H18   2    0.246308    0.454052    0.410753    11.00000   -1.20000
AFIX   0
C19   1    0.450636    0.468981    0.477926    11.00000    0.02754    0.02321 =
         0.02313   -0.00085    0.01452   -0.00575
AFIX  43
H19   2    0.487395    0.440140    0.523134    11.00000   -1.20000
AFIX   0
C20   1    0.539109    0.504039    0.476585    11.00000    0.02205    0.02077 =
         0.02003   -0.00187    0.01217   -0.00249
C21   1    0.624607    0.703629    0.409938    11.00000    0.01633    0.01830 =
         0.02150    0.00263    0.00691    0.00110
C22   1    0.507614    0.719207    0.418017    11.00000    0.01507    0.02172 =
         0.02784    0.00329    0.00770    0.00346
AFIX  43
H22   2    0.437182    0.736364    0.343833    11.00000   -1.20000
AFIX   0
C23   1    0.491372    0.710294    0.531695    11.00000    0.01696    0.02498 =
         0.02758   -0.00464    0.00957    0.00121
C24   1    0.596441    0.686019    0.639539    11.00000    0.01969    0.02761 =
         0.02062   -0.00379    0.01002   -0.00169
AFIX  43
H24   2    0.586097    0.679478    0.717486    11.00000   -1.20000
AFIX   0
C25   1    0.716967    0.670831    0.637733    11.00000    0.01616    0.02281 =
         0.01848    0.00056    0.00580   -0.00048
C26   1    0.626710    0.712457    0.278127    11.00000    0.02241    0.03747 =
         0.02450    0.01318    0.00991    0.01137
AFIX 137
H26A  2    0.651461    0.683572    0.247849    11.00000   -1.50000
H26B  2    0.696216    0.736618    0.292628    11.00000   -1.50000
H26C  2    0.533821    0.722924    0.208151    11.00000   -1.50000
AFIX   0
C27   1    0.361895    0.725405    0.536766    11.00000    0.02405    0.05047 =
         0.03911   -0.00238    0.01778    0.00880
AFIX 137
H27A  2    0.320786    0.752606    0.477417    11.00000   -1.50000
H27B  2    0.386738    0.733658    0.630867    11.00000   -1.50000
H27C  2    0.293756    0.699801    0.505319    11.00000   -1.50000
AFIX   0
C28   1    0.821665    0.643654    0.760535    11.00000    0.02298    0.05042 =
         0.02080    0.00939    0.00957    0.00566
AFIX 137
H28A  2    0.812935    0.610317    0.738179    11.00000   -1.50000
H28B  2    0.803327    0.648786    0.837115    11.00000   -1.50000
H28C  2    0.916732    0.654207    0.786066    11.00000   -1.50000
AFIX   0
C29   1    0.980180    0.708071    0.364061    11.00000    0.01847    0.02073 =
         0.02284    0.00418    0.00730   -0.00077
C30   1    1.027954    0.718021    0.272009    11.00000    0.02133    0.02527 =
         0.02619    0.00575    0.00794   -0.00378
AFIX  43
H30   2    1.056016    0.749010    0.266734    11.00000   -1.20000
AFIX   0
C31   1    1.035913    0.684002    0.187441    11.00000    0.01809    0.03772 =
         0.01948    0.00389    0.00733   -0.00318
C32   1    0.989418    0.639490    0.192765    11.00000    0.02141    0.03394 =
         0.01832   -0.00048    0.00771   -0.00047
AFIX  43
H32   2    0.992435    0.616094    0.134023    11.00000   -1.20000
AFIX   0
C33   1    0.938142    0.627869    0.281887    11.00000    0.01480    0.02261 =
         0.01832    0.00180    0.00362   -0.00051
C34   1    0.982154    0.747263    0.455161    11.00000    0.03110    0.01812 =
         0.03652    0.00227    0.01607   -0.00323
AFIX 137
H34A  2    0.956551    0.776586    0.403562    11.00000   -1.50000
H34B  2    1.076390    0.750094    0.533783    11.00000   -1.50000
H34C  2    0.914802    0.740562    0.487301    11.00000   -1.50000
AFIX   0
C35   1    1.093822    0.696289    0.092853    11.00000    0.03794    0.05926 =
         0.02992    0.00059    0.01945   -0.01425
AFIX 137
H35A  2    1.121343    0.667658    0.064000    11.00000   -1.50000
H35B  2    1.175826    0.716574    0.140904    11.00000   -1.50000
H35C  2    1.021825    0.712599    0.012362    11.00000   -1.50000
AFIX   0
C36   1    0.890281    0.578355    0.279760    11.00000    0.03312    0.02293 =
         0.02109   -0.00182    0.00954   -0.00437
AFIX 137
H36A  2    0.799791    0.578547    0.278562    11.00000   -1.50000
H36B  2    0.959684    0.561876    0.361441    11.00000   -1.50000
H36C  2    0.880253    0.562454    0.197894    11.00000   -1.50000
AFIX   0

C37   1    0.695968    0.350299   -0.190356    11.00000    0.01893    0.01872 =
         0.01960    0.00043    0.00793    0.00089
C38   1    0.557587    0.371064   -0.233353    11.00000    0.01538    0.02105 =
         0.01538   -0.00025    0.00391   -0.00109
C39   1    0.524888    0.408794   -0.180944    11.00000    0.01586    0.02218 =
         0.01637    0.00002    0.00535   -0.00019
AFIX  43
H39   2    0.592321    0.426059   -0.104928    11.00000   -1.20000
AFIX   0
C40   1    0.379140    0.419955   -0.251372    11.00000    0.01563    0.02129 =
         0.01546    0.00266    0.00625    0.00003
C41   1    0.309987    0.457285   -0.228329    11.00000    0.01909    0.02431 =
         0.02272    0.00338    0.00882    0.00202
AFIX  43
H41   2    0.360717    0.478808   -0.156372    11.00000   -1.20000
AFIX   0
C42   1    0.167190    0.462377   -0.311545    11.00000    0.02209    0.03114 =
         0.02660    0.01010    0.01280    0.00816
AFIX  43
H42   2    0.119294    0.487704   -0.297548    11.00000   -1.20000
AFIX   0
C43   1    0.092883    0.430191   -0.416663    11.00000    0.01428    0.04776 =
         0.01948    0.00912    0.00609    0.00199
AFIX  43
H43   2   -0.005248    0.434264   -0.473058    11.00000   -1.20000
AFIX   0
C44   1    0.157493    0.392875   -0.440822    11.00000    0.01766    0.03889 =
         0.01693    0.00065    0.00538   -0.00442
AFIX  43
H44   2    0.105213    0.371006   -0.511218    11.00000   -1.20000
AFIX   0
C45   1    0.302721    0.388177   -0.358340    11.00000    0.01784    0.02539 =
         0.01618    0.00179    0.00649   -0.00188
C46   1    0.804728    0.371333    0.122633    11.00000    0.01408    0.01621 =
         0.01701    0.00146    0.00626    0.00223
C47   1    0.813649    0.409193    0.206475    11.00000    0.01509    0.01804 =
         0.01830    0.00009    0.00483    0.00085
C48   1    0.754161    0.405153    0.292007    11.00000    0.01997    0.02445 =
         0.01832   -0.00038    0.00699    0.00286
AFIX  43
H48   2    0.758225    0.431114    0.346686    11.00000   -1.20000
AFIX   0
C49   1    0.689214    0.364421    0.299801    11.00000    0.02127    0.02886 =
         0.02096    0.00293    0.01025    0.00087
C50   1    0.685188    0.327005    0.219509    11.00000    0.02847    0.02198 =
         0.02747    0.00337    0.01537   -0.00182
AFIX  43
H50   2    0.643809    0.298546    0.225619    11.00000   -1.20000
AFIX   0
C51   1    0.739926    0.329819    0.130109    11.00000    0.01966    0.01710 =
         0.02086    0.00160    0.00850    0.00048
C52   1    0.884638    0.454725    0.209463    11.00000    0.03082    0.01962 =
         0.02729   -0.00602    0.01419   -0.00483
AFIX 137
H52A  2    0.970985    0.448427    0.205535    11.00000   -1.50000
H52B  2    0.907431    0.471516    0.294069    11.00000   -1.50000
H52C  2    0.821614    0.473810    0.130725    11.00000   -1.50000
AFIX   0
C53   1    0.625794    0.361291    0.393440    11.00000    0.04121    0.04481 =
         0.03489    0.00176    0.02709   -0.00104
AFIX 137
H53A  2    0.531920    0.347550    0.343741    11.00000   -1.50000
H53B  2    0.619159    0.392633    0.424991    11.00000   -1.50000
H53C  2    0.685168    0.341661    0.472324    11.00000   -1.50000
AFIX   0
C54   1    0.726355    0.287462    0.043977    11.00000    0.03213    0.01728 =
         0.02974    0.00061    0.01559   -0.00260
AFIX 137
H54A  2    0.637385    0.288943   -0.041674    11.00000   -1.50000
H54B  2    0.728579    0.259116    0.094065    11.00000   -1.50000
H54C  2    0.804303    0.286859    0.023679    11.00000   -1.50000
AFIX   0
C55   1    0.892149    0.440909   -0.058853    11.00000    0.01916    0.01786 =
         0.02335    0.00521    0.01100    0.00351
C56   1    1.030385    0.461452   -0.016926    11.00000    0.01936    0.01681 =
         0.02064    0.00400    0.00922    0.00179
C57   1    1.160580    0.441772    0.053085    11.00000    0.01785    0.01986 =
         0.02090    0.00253    0.00877    0.00078
AFIX  43
H57   2    1.176793    0.410726    0.087224    11.00000   -1.20000
AFIX   0
C59   1    1.215565    0.516906    0.008868    11.00000    0.02088    0.02176 =
         0.01876    0.00215    0.00977   -0.00108
C60   1    1.304262    0.552787    0.011950    11.00000    0.02823    0.02591 =
         0.02571    0.00656    0.01144   -0.00530
AFIX  43
H60   2    1.267608    0.582134   -0.029608    11.00000   -1.20000
AFIX   0
C61   1    1.446321    0.544208    0.077116    11.00000    0.02806    0.03731 =
         0.02381    0.00482    0.00930   -0.01208
AFIX  43
H61   2    1.508388    0.568289    0.081723    11.00000   -1.20000
AFIX   0
C62   1    1.501517    0.500804    0.136797    11.00000    0.01933    0.04012 =
         0.02347    0.00263    0.00946   -0.00484
AFIX  43
H62   2    1.599927    0.495835    0.180293    11.00000   -1.20000
AFIX   0
C63   1    1.414745    0.465353    0.133048    11.00000    0.01895    0.02937 =
         0.02112    0.00319    0.00750    0.00037
AFIX  43
H63   2    1.452627    0.435943    0.173227    11.00000   -1.20000
AFIX   0
C64   1    1.269503    0.473091    0.069179    11.00000    0.01828    0.02113 =
         0.01913    0.00227    0.00871    0.00058
C65   1    1.024643    0.336244    0.006848    11.00000    0.01682    0.01404 =
         0.02000    0.00000    0.00857    0.00220
C66   1    1.055442    0.335893   -0.102111    11.00000    0.01887    0.01989 =
         0.01857   -0.00031    0.00747    0.00007
C67   1    1.168794    0.309919   -0.090142    11.00000    0.02077    0.02574 =
         0.02192   -0.00209    0.01117    0.00198
AFIX  43
H67   2    1.190560    0.310400   -0.162773    11.00000   -1.20000
AFIX   0
C68   1    1.250943    0.283294    0.025412    11.00000    0.01702    0.02343 =
         0.02624   -0.00349    0.00861    0.00409
C69   1    1.223117    0.285287    0.133443    11.00000    0.01830    0.02106 =
         0.02347   -0.00065    0.00598    0.00466
AFIX  43
H69   2    1.281125    0.268199    0.214237    11.00000   -1.20000
AFIX   0
C70   1    1.113041    0.311468    0.127864    11.00000    0.01682    0.01683 =
         0.01815   -0.00057    0.00661    0.00086
C71   1    1.095955    0.312431    0.253883    11.00000    0.02487    0.02968 =
         0.01830    0.00379    0.00908    0.00719
AFIX 137
H71A  2    1.077652    0.344507    0.271429    11.00000   -1.50000
H71B  2    1.181987    0.300997    0.332392    11.00000   -1.50000
H71C  2    1.017125    0.292416    0.239710    11.00000   -1.50000
AFIX   0
C72   1    0.974348    0.363090   -0.232616    11.00000    0.02809    0.03567 =
         0.02369    0.00743    0.01528    0.00776
AFIX 137
H72A  2    0.922236    0.341429   -0.308454    11.00000   -1.50000
H72B  2    1.039501    0.381374   -0.250848    11.00000   -1.50000
H72C  2    0.908548    0.384161   -0.223454    11.00000   -1.50000
AFIX   0
C73   1    1.364738    0.252430    0.028877    11.00000    0.02449    0.04332 =
         0.03758   -0.00177    0.01452    0.01346
AFIX 137
H73A  2    1.322162    0.225568   -0.031549    11.00000   -1.50000
H73B  2    1.425006    0.241452    0.122492    11.00000   -1.50000
H73C  2    1.420979    0.270219   -0.002059    11.00000   -1.50000
AFIX   0
HKLF 4


REM  AT1097_a.res in P2(1)
REM wR2 = 0.078288, GooF = S = 1.01648, Restrained GooF = 1.01646 for all data
REM R1 = 0.034814 for 20378 Fo > 4sig(Fo) and 0.046753 for all 23420 data
REM 752 parameters refined using 1 restraints

END

WGHT      0.0202      1.2647

REM Instructions for potential hydrogen bonds
HTAB C6 O2
HTAB C39 O3
HTAB C60 S1_$2

REM Highest difference peak  0.465,  deepest hole -0.799,  1-sigma level  0.063
Q1    1   0.8199  0.6432  0.5314  11.00000  0.05    0.46
Q2    1   0.9532  0.6526  0.5006  11.00000  0.05    0.43
Q3    1   0.7425  0.3775 -0.1031  11.00000  0.05    0.42
Q4    1   0.9250  0.3572 -0.0328  11.00000  0.05    0.42
Q5    1   0.8041  0.3790  0.0003  11.00000  0.05    0.40
Q6    1   0.7606  0.6476  0.4702  11.00000  0.05    0.40
Q7    1   1.2049  0.4589  0.0490  11.00000  0.05    0.39
Q8    1   0.9440  0.6280  0.4994  11.00000  0.05    0.38
Q9    1   1.0077  0.6502  0.6110  11.00000  0.05    0.38
Q10   1   1.3984  0.6424  0.8566  11.00000  0.05    0.36
;
_shelx_res_checksum              31468


_publcif_funding_html            
;
;
